# Supplementary material for: Comparative Genome Analysis of Japanese Field-Isolated Aspergillus for Aflatoxin Productivity and Non-Productivity
Source: J Fungi (Basel). 2024 Jun 28;10(7):459. doi: 10.3390/jof10070459 (PMC11278155; doi:10.3390/jof10070459)
Supplement: Supplementary file 1 [file jof-10-00459-s001.zip]

Archive with 6 entries (6 files):
- jof-3058957-supplementary.pdf
- Table S1_RT-qPCR_primer_sequences .xlsx
- Table S2_JUL1_snpEff_results.csv
- Table S3_JUL10_snpEff_results.csv
- Table S4_SEP1_snpEff_results.csv
- Table S5_SEP5_snpEff_results.csv
