# Supplementary material for: Comparative Genome Analysis of Japanese Field-Isolated Aspergillus for Aflatoxin Productivity and Non-Productivity
Source: J Fungi (Basel). 2024 Jun 28;10(7):459. doi: 10.3390/jof10070459 (PMC11278155; doi:10.3390/jof10070459)
Supplement: Supplementary file 1 [file jof-10-00459-s001.zip › Table S1_RT-qPCR_primer_sequences .xlsx]

## Sheet: RT primers
				RT-PCR primer (5'-3')
Gene ID (JCVI-afl1-v3.0)	Genomic Location (JCVI-afl1-v3.0)	Gene ID (JCVI-afl1-v2.0)	Gene description (JCVI-afl1-v2.0)	F	R
AFLA_006308	AAIH03000181:2,230,512..2,235,970(+)	AFLA_139380	aflA / fas-2 / hexA / fatty acid synthase alpha subunit	TTGGCCGCCTCCTCTATTC	GGCTTGTCTCTCGTCATACTCATAAC
AFLA_006307	AAIH03000181:2,224,290..2,230,136(-)	AFLA_139370	aflB / fas-1 / fatty acid synthase beta subunit	CGTTCTTTTTGAGCATATTGTCG	CAAACGAGAACCGTCCCTAAAG
AFLA_006311	AAIH03000181:2,239,960..2,246,583(+)	AFLA_139410	aflC / pksA / pksL1 / polyketide synthase	GGGACATCAACACGCATGTG	ATTTGGTAGCCCCTTTGTTTCG
AFLA_006309	AAIH03000181:2,237,281..2,238,270(-)	AFLA_139390	aflD / nor-1 / reductase	AGTCCAAGCAACAGGCCAAGT	CGCGCATAGTCGTGCATGT
AFLA_006296	AAIH03000181:2,207,673..2,209,264(+)	AFLA_139260	aflG/ avnA/ ord-1/ cytochrome P450 monooxygenase	ATCCGAGGCAACCTTGTCC	ACAGCTCATTGGGTGCGATT
AFLA_006304	AAIH03000181:2,217,954..2,218,928(-)	AFLA_139330	aflH/ adhA/ short chain alcohol dehydrogenase	GGATATTCGCAACATCCAGG	GATTGGCGGCCTTGTTTGT
AFLA_006293	AAIH03000181:2,203,883..2,204,731(+)	AFLA_139230	aflI/ avfA/ cytochrome P450 monooxygenase3	GACTCTCTTCGCATTCAAATCCT	CCTTGTATAACGTGGACTTGTGG
AFLA_006302	AAIH03000181:2,216,171..2,217,172(-)	AFLA_139320	aflJ/ estA/ esterase	TGAGGAGAATGCGGAGTTGAC	ACCGGCGCCTTGTAACAAT
AFLA_006289	AAIH03000181:2,193,911..2,195,897(-)	AFLA_139190	aflK/ vbs/ VERB synthase	CCAGGATGGAACTGCTTCAG	GCCAGCATCGGTTTCATAAAATC
AFLA_006300	AAIH03000181:2,212,881..2,213,781(-)	AFLA_139300	aflM/ ver-1/ dehydrogenase/ ketoreductase	ATGTCGGGGATCCTGAGGC	AATTCCAGCGTTCGATGACAC
AFLA_006291	AAIH03000181:2,199,609..2,201,095(+)	AFLA_139210	aflP/ omtA/ omt-1/ O-methyltransferase A	CCAAGGAGTGGAATTCGCTTA	GCCTTTGCGCCACCATATCT
AFLA_006290	AAIH03000181:2,196,412..2,198,362(-)	AFLA_139200	aflQ/ ordA/ ord-1/ oxidoreductase/ cytochrome P450 monooxigenase	AATCGGGATTCGACGGTTCTT	CACATCCATCATGAAGGCGTT
AFLA_006306	AAIH03000181:2,221,686..2,223,020(+)	AFLA_139360	aflR / apa-2 / afl-2 / transcription activator1	TTCAACTCGGCGACCATCA	CGTGTTATGCGCCGGAAGT
AFLA_006305	AAIH03000181:2,219,496..2,220,947(-)	AFLA_139340	aflS/ pathway regulator1	CTCAGAGCAGGCCGAAGATTC	CCTTGGGTCGTTGTTGAAGAC
AFLA_006287	AAIH03000181:2,189,197..2,191,174(-)	AFLA_139170	aflW/ moxY/ monooxygenase5	CCCGAGAGTTTGAAGACCATTG	CGGCCACTGAGGATTATTGAATAC
b-tubulin
