# Supplementary material for: Comparative Genome Analysis of Japanese Field-Isolated Aspergillus for Aflatoxin Productivity and Non-Productivity
Source: J Fungi (Basel). 2024 Jun 28;10(7):459. doi: 10.3390/jof10070459 (PMC11278155; doi:10.3390/jof10070459)
Supplement: Supplementary file 1 [file jof-10-00459-s001.zip › Table S5_SEP5_snpEff_results.csv]

GeneName	GeneId	TranscriptId	BioType	variants_impact_HIGH	variants_impact_LOW	variants_impact_MODERATE	variants_impact_MODIFIER	variants_effect_conservative_inframe_deletion	variants_effect_conservative_inframe_insertion	variants_effect_disruptive_inframe_deletion	variants_effect_disruptive_inframe_insertion	variants_effect_downstream_gene_variant	variants_effect_exon_loss_variant	variants_effect_frameshift_variant	variants_effect_initiator_codon_variant	variants_effect_intron_variant	variants_effect_missense_variant	variants_effect_splice_acceptor_variant	variants_effect_splice_donor_variant	variants_effect_splice_region_variant	variants_effect_start_lost	variants_effect_stop_gained	variants_effect_stop_lost	variants_effect_stop_retained_variant	variants_effect_synonymous_variant	variants_effect_upstream_gene_variant
AFLA_000002	gene-AFLA_000002	rna-gnl|WGS:AAIH|mRNA2	protein_coding	5	3	0	1	0	0	0	0	0	0	5	0	3	0	0	0	3	0	0	0	0	1	0
AFLA_000003	gene-AFLA_000003	rna-gnl|WGS:AAIH|mRNA3	protein_coding	0	0	0	1	0	0	0	0	0	0	0	0	0	0	0	0	0	0	0	0	0	0	1
AFLA_000004	gene-AFLA_000004	rna-gnl|WGS:AAIH|mRNA4	protein_coding	0	0	0	1	0	0	0	0	1	0	0	0	0	0	0	0	0	0	0	0	0	0	0
AFLA_000005	gene-AFLA_000005	rna-gnl|WGS:AAIH|mRNA5	protein_coding	0	2	1	1	0	0	0	0	0	0	0	0	1	1	0	0	0	0	0	0	0	2	0
AFLA_000006	gene-AFLA_000006	rna-gnl|WGS:AAIH|mRNA6	protein_coding	0	24	4	12	0	0	0	0	2	0	0	0	11	4	0	0	3	0	0	0	0	21	2
AFLA_000010	gene-AFLA_000010	rna-gnl|WGS:AAIH|mRNA10	protein_coding	0	0	0	3	0	0	0	0	0	0	0	0	0	0	0	0	0	0	0	0	0	0	3
AFLA_000011	gene-AFLA_000011	rna-gnl|WGS:AAIH|mRNA11	protein_coding	0	4	3	22	0	0	0	0	20	0	0	0	0	3	0	0	0	0	0	0	0	4	2
AFLA_000012	gene-AFLA_000012	rna-gnl|WGS:AAIH|mRNA12	protein_coding	0	5	6	0	1	0	0	0	0	0	0	0	0	5	0	0	0	0	0	0	0	5	0
AFLA_000015	gene-AFLA_000015	rna-gnl|WGS:AAIH|mRNA15	protein_coding	0	0	0	2	0	0	0	0	2	0	0	0	0	0	0	0	0	0	0	0	0	0	0
AFLA_000024	gene-AFLA_000024	rna-gnl|WGS:AAIH|mRNA24	protein_coding	2	3	8	21	0	0	0	0	4	0	2	0	7	8	0	0	0	0	0	0	0	3	10
AFLA_000025	gene-AFLA_000025	rna-gnl|WGS:AAIH|mRNA25	protein_coding	0	4	0	30	0	0	0	0	29	0	0	0	0	0	0	0	0	0	0	0	0	4	1
AFLA_000026	gene-AFLA_000026	rna-gnl|WGS:AAIH|mRNA26	protein_coding	0	1	0	2	0	0	0	0	1	0	0	0	0	0	0	0	0	0	0	0	0	1	1
AFLA_000027	gene-AFLA_000027	rna-gnl|WGS:AAIH|mRNA27	protein_coding	0	0	0	3	0	0	0	0	0	0	0	0	0	0	0	0	0	0	0	0	0	0	3
AFLA_000029	gene-AFLA_000029	rna-gnl|WGS:AAIH|mRNA29	protein_coding	0	7	11	36	0	0	0	0	0	0	0	0	0	11	0	0	0	0	0	0	0	7	36
AFLA_000030	gene-AFLA_000030	rna-gnl|WGS:AAIH|mRNA30	protein_coding	1	1	1	51	0	0	0	0	0	0	1	0	0	1	0	0	0	0	0	0	0	1	51
AFLA_000031	gene-AFLA_000031	rna-gnl|WGS:AAIH|mRNA31	protein_coding	0	1	0	7	0	0	0	0	7	0	0	0	1	0	0	0	1	0	0	0	0	0	0
AFLA_000032	gene-AFLA_000032	rna-gnl|WGS:AAIH|mRNA32	protein_coding	0	1	3	4	0	0	0	0	4	0	0	0	0	3	0	0	0	0	0	0	0	1	0
AFLA_000033	gene-AFLA_000033	rna-gnl|WGS:AAIH|mRNA33	protein_coding	0	1	2	2	0	0	0	0	2	0	0	0	0	2	0	0	0	0	0	0	0	1	0
AFLA_000036	gene-AFLA_000036	rna-gnl|WGS:AAIH|mRNA36	protein_coding	1	0	0	4	0	0	0	0	4	0	1	0	0	0	0	0	1	0	0	1	0	0	0
AFLA_000038	gene-AFLA_000038	rna-gnl|WGS:AAIH|mRNA38	protein_coding	1	3	4	9	0	0	0	0	8	0	1	0	3	4	0	0	3	0	0	0	0	1	0
AFLA_000042	gene-AFLA_000042	rna-gnl|WGS:AAIH|mRNA42	protein_coding	0	0	0	3	0	0	0	0	0	0	0	0	1	0	0	0	0	0	0	0	0	0	2
AFLA_000043	gene-AFLA_000043	rna-gnl|WGS:AAIH|mRNA43	protein_coding	0	0	0	3	0	0	0	0	0	0	0	0	2	0	0	0	0	0	0	0	0	0	1
AFLA_000046	gene-AFLA_000046	rna-gnl|WGS:AAIH|mRNA46	protein_coding	1	1	1	0	0	0	0	0	0	0	1	0	0	1	0	0	0	0	0	0	0	1	0
AFLA_000047	gene-AFLA_000047	rna-gnl|WGS:AAIH|mRNA47	protein_coding	0	0	1	8	0	0	0	0	3	0	0	0	1	1	0	0	0	0	0	0	0	0	4
AFLA_000049	gene-AFLA_000049	rna-gnl|WGS:AAIH|mRNA49	protein_coding	0	9	4	7	0	0	0	0	0	0	0	0	3	4	0	0	1	0	0	0	0	8	5
AFLA_000053	gene-AFLA_000053	rna-gnl|WGS:AAIH|mRNA53	protein_coding	0	0	0	19	0	0	0	0	19	0	0	0	0	0	0	0	0	0	0	0	0	0	0
AFLA_000055	gene-AFLA_000055	rna-gnl|WGS:AAIH|mRNA55	protein_coding	0	0	1	1	0	0	0	0	0	0	0	0	1	1	0	0	0	0	0	0	0	0	0
AFLA_000056	gene-AFLA_000056	rna-gnl|WGS:AAIH|mRNA56	protein_coding	0	1	1	1	0	0	0	0	1	0	0	0	0	1	0	0	0	0	0	0	0	1	0
AFLA_000059	gene-AFLA_000059	rna-gnl|WGS:AAIH|mRNA59	protein_coding	1	1	4	23	0	0	0	0	15	0	0	0	3	4	0	1	0	0	0	0	0	1	6
AFLA_000060	gene-AFLA_000060	rna-gnl|WGS:AAIH|mRNA60	protein_coding	0	6	0	23	0	0	0	0	21	0	0	0	0	0	0	0	0	0	0	0	0	6	2
AFLA_000061	gene-AFLA_000061	rna-gnl|WGS:AAIH|mRNA61	protein_coding	0	2	0	0	0	0	0	0	0	0	0	0	0	0	0	0	0	0	0	0	0	2	0
AFLA_000063	gene-AFLA_000063	rna-gnl|WGS:AAIH|mRNA63	protein_coding	0	0	0	5	0	0	0	0	0	0	0	0	0	0	0	0	0	0	0	0	0	0	5
AFLA_000063	gene-AFLA_000063	rna-gnl|WGS:AAIH|mRNA64	protein_coding	0	0	0	6	0	0	0	0	0	0	0	0	0	0	0	0	0	0	0	0	0	0	6
AFLA_000063	gene-AFLA_000063	rna-gnl|WGS:AAIH|mRNA65	protein_coding	0	0	0	6	0	0	0	0	0	0	0	0	0	0	0	0	0	0	0	0	0	0	6
AFLA_000071	gene-AFLA_000071	rna-gnl|WGS:AAIH|mRNA73	protein_coding	0	1	0	3	0	0	0	0	0	0	0	0	0	0	0	0	0	0	0	0	0	1	3
AFLA_000072	gene-AFLA_000072	rna-gnl|WGS:AAIH|mRNA74	protein_coding	0	2	1	1	0	0	0	0	0	0	0	0	0	1	0	0	0	0	0	0	0	2	1
AFLA_000073	gene-AFLA_000073	rna-gnl|WGS:AAIH|mRNA75	protein_coding	0	0	0	1	0	0	0	0	1	0	0	0	0	0	0	0	0	0	0	0	0	0	0
AFLA_000074	gene-AFLA_000074	rna-gnl|WGS:AAIH|mRNA76	protein_coding	0	0	0	1	0	0	0	0	0	0	0	0	1	0	0	0	0	0	0	0	0	0	0
AFLA_000076	gene-AFLA_000076	rna-gnl|WGS:AAIH|mRNA78	protein_coding	0	1	0	2	0	0	0	0	2	0	0	0	0	0	0	0	0	0	0	0	0	1	0
AFLA_000078	gene-AFLA_000078	rna-gnl|WGS:AAIH|mRNA80	protein_coding	0	0	0	24	0	0	0	0	22	0	0	0	2	0	0	0	0	0	0	0	0	0	0
AFLA_000079	gene-AFLA_000079	rna-gnl|WGS:AAIH|mRNA81	protein_coding	0	0	0	24	0	0	0	0	2	0	0	0	2	0	0	0	0	0	0	0	0	0	20
AFLA_000080	gene-AFLA_000080	rna-gnl|WGS:AAIH|mRNA82	protein_coding	0	2	1	21	0	0	0	0	11	0	0	0	0	1	0	0	0	0	0	0	0	2	10
AFLA_000081	gene-AFLA_000081	rna-gnl|WGS:AAIH|mRNA83	protein_coding	1	2	0	21	0	0	0	0	0	0	1	0	0	0	0	0	0	0	0	0	0	2	21
AFLA_000082	gene-AFLA_000082	rna-gnl|WGS:AAIH|mRNA84	protein_coding	0	4	3	81	0	0	0	0	80	0	0	0	1	3	0	0	0	0	0	0	0	4	0
AFLA_000083	gene-AFLA_000083	rna-gnl|WGS:AAIH|mRNA85	protein_coding	0	2	3	83	0	0	0	0	7	0	0	0	0	3	0	0	0	0	0	0	0	2	76
AFLA_000085	gene-AFLA_000085	rna-gnl|WGS:AAIH|mRNA87	protein_coding	0	0	0	233	0	0	0	0	233	0	0	0	0	0	0	0	0	0	0	0	0	0	0
AFLA_000086	gene-AFLA_000086	rna-gnl|WGS:AAIH|mRNA88	protein_coding	16	4	14	3	1	1	0	2	3	0	15	0	0	11	0	0	0	0	1	0	0	4	0
AFLA_000088	gene-AFLA_000088	rna-gnl|WGS:AAIH|mRNA90	protein_coding	0	0	1	0	0	0	0	0	0	0	0	0	0	1	0	0	0	0	0	0	0	0	0
AFLA_000090	gene-AFLA_000090	rna-gnl|WGS:AAIH|mRNA92	protein_coding	0	2	1	9	0	0	0	0	0	0	0	0	2	1	0	0	0	0	0	0	0	2	7
AFLA_000092	gene-AFLA_000092	rna-gnl|WGS:AAIH|mRNA94	protein_coding	3	3	4	0	0	0	0	0	0	0	3	0	0	4	0	0	0	0	0	0	0	3	0
AFLA_000095	gene-AFLA_000095	rna-gnl|WGS:AAIH|mRNA97	protein_coding	0	1	2	0	0	0	0	0	0	0	0	0	0	2	0	0	0	0	0	0	0	1	0
AFLA_000096	gene-AFLA_000096	rna-gnl|WGS:AAIH|mRNA98	protein_coding	0	3	1	5	0	0	0	0	2	0	0	0	3	1	0	0	3	0	0	0	0	2	1
AFLA_000097	gene-AFLA_000097	rna-gnl|WGS:AAIH|mRNA99	protein_coding	0	18	1	0	0	0	0	0	0	0	0	0	0	1	0	0	0	0	0	0	0	18	0
AFLA_000098	gene-AFLA_000098	rna-gnl|WGS:AAIH|mRNA100	protein_coding	0	0	0	19	0	0	0	0	0	0	0	0	0	0	0	0	0	0	0	0	0	0	19
AFLA_000099	gene-AFLA_000099	rna-gnl|WGS:AAIH|mRNA101	protein_coding	0	1	0	4	0	0	0	0	4	0	0	0	0	0	0	0	0	0	0	0	0	1	0
AFLA_000104	gene-AFLA_000104	rna-gnl|WGS:AAIH|mRNA106	protein_coding	0	0	0	2	0	0	0	0	2	0	0	0	0	0	0	0	0	0	0	0	0	0	0
AFLA_000105	gene-AFLA_000105	rna-gnl|WGS:AAIH|mRNA107	protein_coding	0	0	0	1	0	0	0	0	0	0	0	0	1	0	0	0	0	0	0	0	0	0	0
AFLA_000107	gene-AFLA_000107	rna-gnl|WGS:AAIH|mRNA109	protein_coding	0	2	1	8	0	0	0	0	0	0	0	0	0	1	0	0	0	0	0	0	0	2	8
AFLA_000109	gene-AFLA_000109	rna-gnl|WGS:AAIH|mRNA111	protein_coding	0	1	1	8	0	0	0	0	8	0	0	0	0	1	0	0	0	0	0	0	0	1	0
AFLA_000110	gene-AFLA_000110	rna-gnl|WGS:AAIH|mRNA112	protein_coding	0	6	0	4	0	0	0	0	2	0	0	0	1	0	0	0	0	0	0	0	0	6	1
AFLA_000111	gene-AFLA_000111	rna-gnl|WGS:AAIH|mRNA113	protein_coding	1	0	0	9	0	0	0	0	0	0	1	0	0	0	0	0	0	0	0	0	0	0	9
AFLA_000112	gene-AFLA_000112	rna-gnl|WGS:AAIH|mRNA114	protein_coding	0	2	0	13	0	0	0	0	13	0	0	0	0	0	0	0	0	0	0	0	0	2	0
AFLA_000113	gene-AFLA_000113	rna-gnl|WGS:AAIH|mRNA115	protein_coding	0	0	0	15	0	0	0	0	5	0	0	0	0	0	0	0	0	0	0	0	0	0	10
AFLA_000114	gene-AFLA_000114	rna-gnl|WGS:AAIH|mRNA116	protein_coding	2	1	0	22	0	0	0	0	16	0	2	0	0	0	0	0	0	0	0	0	0	1	6
AFLA_000115	gene-AFLA_000115	rna-gnl|WGS:AAIH|mRNA117	protein_coding	0	0	0	3	0	0	0	0	0	0	0	0	0	0	0	0	0	0	0	0	0	0	3
AFLA_000116	gene-AFLA_000116	rna-gnl|WGS:AAIH|mRNA118	protein_coding	0	0	0	3	0	0	0	0	2	0	0	0	1	0	0	0	0	0	0	0	0	0	0
AFLA_000117	gene-AFLA_000117	rna-gnl|WGS:AAIH|mRNA119	protein_coding	0	1	0	2	0	0	0	0	1	0	0	0	0	0	0	0	0	0	0	0	0	1	1
AFLA_000122	gene-AFLA_000122	rna-gnl|WGS:AAIH|mRNA124	protein_coding	0	4	3	26	0	0	0	0	4	0	0	0	1	3	0	0	0	0	0	0	0	4	21
AFLA_000124	gene-AFLA_000124	rna-gnl|WGS:AAIH|mRNA126	protein_coding	0	1	1	0	0	0	0	0	0	0	0	0	0	1	0	0	0	0	0	0	0	1	0
AFLA_000126	gene-AFLA_000126	rna-gnl|WGS:AAIH|mRNA128	protein_coding	0	0	0	25	0	0	0	0	25	0	0	0	0	0	0	0	0	0	0	0	0	0	0
AFLA_000127	gene-AFLA_000127	rna-gnl|WGS:AAIH|mRNA129	protein_coding	0	13	3	65	0	0	0	0	8	0	0	0	1	3	0	0	0	0	0	0	0	13	56
AFLA_000128	gene-AFLA_000128	rna-gnl|WGS:AAIH|mRNA130	protein_coding	0	8	6	96	0	0	0	0	67	0	0	0	0	6	0	0	0	0	0	0	0	8	29
AFLA_000129	gene-AFLA_000129	rna-gnl|WGS:AAIH|mRNA131	protein_coding	0	4	5	103	0	0	0	0	34	0	0	0	4	5	0	0	4	0	0	0	0	2	67
AFLA_000130	gene-AFLA_000130	rna-gnl|WGS:AAIH|mRNA132	protein_coding	0	8	0	120	0	0	0	0	55	0	0	0	0	0	0	0	0	0	0	0	0	8	65
AFLA_000131	gene-AFLA_000131	rna-gnl|WGS:AAIH|mRNA133	protein_coding	0	6	4	131	0	0	0	0	76	0	0	0	0	4	0	0	0	0	0	0	0	6	55
AFLA_000132	gene-AFLA_000132	rna-gnl|WGS:AAIH|mRNA134	protein_coding	0	2	12	130	0	0	1	0	72	0	0	0	1	11	0	0	0	0	0	0	0	2	57
AFLA_000133	gene-AFLA_000133	rna-gnl|WGS:AAIH|mRNA135	protein_coding	0	5	6	115	0	0	0	0	66	0	0	0	0	6	0	0	0	0	0	0	0	5	49
AFLA_000134	gene-AFLA_000134	rna-gnl|WGS:AAIH|mRNA136	protein_coding	0	15	3	137	0	0	0	0	71	0	0	0	5	3	0	0	3	0	0	0	0	12	64
AFLA_000135	gene-AFLA_000135	rna-gnl|WGS:AAIH|mRNA137	protein_coding	0	4	0	123	0	0	0	0	70	0	0	0	0	0	0	0	0	0	0	0	0	4	53
AFLA_000136	gene-AFLA_000136	rna-gnl|WGS:AAIH|mRNA138	protein_coding	0	4	5	86	0	0	1	0	67	0	0	0	1	4	0	0	0	0	0	0	0	4	18
AFLA_000137	gene-AFLA_000137	rna-gnl|WGS:AAIH|mRNA139	protein_coding	0	1	1	94	0	0	0	0	29	0	0	0	1	1	0	0	0	0	0	0	0	1	64
AFLA_000138	gene-AFLA_000138	rna-gnl|WGS:AAIH|mRNA140	protein_coding	0	3	1	78	0	0	0	0	36	0	0	0	0	1	0	0	0	0	0	0	0	3	42
AFLA_000139	gene-AFLA_000139	rna-gnl|WGS:AAIH|mRNA141	protein_coding	0	5	3	61	0	0	0	0	36	0	0	0	0	3	0	0	0	0	0	0	0	5	25
AFLA_000140	gene-AFLA_000140	rna-gnl|WGS:AAIH|mRNA142	protein_coding	0	12	4	66	0	0	0	0	40	0	0	0	1	4	0	0	1	0	0	0	0	11	26
AFLA_000141	gene-AFLA_000141	rna-gnl|WGS:AAIH|mRNA143	protein_coding	0	7	2	80	0	0	0	0	41	0	0	0	1	2	0	0	0	0	0	0	0	7	38
AFLA_000142	gene-AFLA_000142	rna-gnl|WGS:AAIH|mRNA144	protein_coding	0	1	0	77	0	0	0	0	40	0	0	0	0	0	0	0	0	0	0	0	0	1	37
AFLA_000143	gene-AFLA_000143	rna-gnl|WGS:AAIH|mRNA145	protein_coding	1	4	2	78	0	0	0	0	34	0	0	0	11	2	0	1	1	0	0	0	0	3	35
AFLA_000144	gene-AFLA_000144	rna-gnl|WGS:AAIH|mRNA146	protein_coding	0	12	2	65	0	0	0	0	36	0	0	0	0	2	0	0	0	0	0	0	0	12	29
AFLA_000145	gene-AFLA_000145	rna-gnl|WGS:AAIH|mRNA147	protein_coding	0	1	1	88	0	0	0	0	49	0	0	0	0	1	0	0	0	0	0	0	0	1	39
AFLA_000146	gene-AFLA_000146	rna-gnl|WGS:AAIH|mRNA148	protein_coding	0	8	1	74	0	0	0	0	28	0	0	0	3	1	0	0	1	0	0	0	0	7	44
AFLA_000147	gene-AFLA_000147	rna-gnl|WGS:AAIH|mRNA149	protein_coding	0	4	0	90	0	0	0	0	43	0	0	0	0	0	0	0	0	0	0	0	0	4	47
AFLA_000148	gene-AFLA_000148	rna-gnl|WGS:AAIH|mRNA150	protein_coding	3	2	3	92	0	0	0	0	43	0	0	0	3	3	2	0	1	0	0	1	0	2	48
AFLA_000149	gene-AFLA_000149	rna-gnl|WGS:AAIH|mRNA151	protein_coding	0	2	4	120	0	0	0	0	43	0	0	0	0	4	0	0	0	0	0	0	0	2	77
AFLA_000150	gene-AFLA_000150	rna-gnl|WGS:AAIH|mRNA152	protein_coding	1	4	9	157	0	0	0	0	47	0	1	0	1	9	0	0	3	0	0	0	0	3	110
AFLA_000151	gene-AFLA_000151	rna-gnl|WGS:AAIH|mRNA153	protein_coding	0	3	4	154	0	0	0	0	82	0	0	0	3	4	0	0	1	0	0	0	0	3	69
AFLA_000152	gene-AFLA_000152	rna-gnl|WGS:AAIH|mRNA154	protein_coding	1	16	15	167	0	0	0	0	89	0	0	0	15	15	0	1	3	0	0	0	0	13	67
AFLA_000153	gene-AFLA_000153	rna-gnl|WGS:AAIH|mRNA155	protein_coding	0	2	7	194	0	0	0	0	83	0	0	0	0	7	0	0	0	0	0	0	0	2	111
AFLA_000154	gene-AFLA_000154	rna-gnl|WGS:AAIH|mRNA156	protein_coding	0	4	5	205	0	0	0	0	113	0	0	0	1	5	0	0	0	0	0	0	0	4	91
AFLA_000155	gene-AFLA_000155	rna-gnl|WGS:AAIH|mRNA157	protein_coding	0	14	12	143	0	0	0	0	57	0	0	0	3	12	0	0	0	0	0	0	0	14	83
AFLA_000156	gene-AFLA_000156	rna-gnl|WGS:AAIH|mRNA158	protein_coding	0	13	9	121	0	0	0	0	75	0	0	0	0	9	0	0	0	0	0	0	0	13	46
AFLA_000157	gene-AFLA_000157	rna-gnl|WGS:AAIH|mRNA159	protein_coding	0	3	4	125	0	0	0	0	38	0	0	0	0	4	0	0	0	0	0	0	0	3	87
AFLA_000158	gene-AFLA_000158	rna-gnl|WGS:AAIH|mRNA160	protein_coding	0	4	6	139	0	0	0	0	57	0	0	0	2	6	0	0	0	0	0	0	0	4	80
AFLA_000159	gene-AFLA_000159	rna-gnl|WGS:AAIH|mRNA161	protein_coding	0	3	8	99	0	0	0	0	52	0	0	0	0	8	0	0	0	0	0	0	0	3	47
AFLA_000160	gene-AFLA_000160	rna-gnl|WGS:AAIH|mRNA162	protein_coding	0	1	6	93	0	0	0	0	34	0	0	0	6	6	0	0	0	0	0	0	0	1	53
AFLA_000161	gene-AFLA_000161	rna-gnl|WGS:AAIH|mRNA163	protein_coding	0	2	0	98	0	0	0	0	50	0	0	0	0	0	0	0	0	0	0	0	0	2	48
AFLA_000162	gene-AFLA_000162	rna-gnl|WGS:AAIH|mRNA164	protein_coding	0	10	7	127	0	0	0	0	76	0	0	0	5	7	0	0	1	0	0	0	0	9	47
AFLA_000163	gene-AFLA_000163	rna-gnl|WGS:AAIH|mRNA165	protein_coding	0	10	0	150	0	0	0	0	104	0	0	0	0	0	0	0	0	0	0	0	0	10	46
AFLA_000164	gene-AFLA_000164	rna-gnl|WGS:AAIH|mRNA166	protein_coding	1	4	6	146	0	0	0	0	54	0	0	0	10	6	0	0	0	0	1	0	0	4	82
AFLA_000165	gene-AFLA_000165	rna-gnl|WGS:AAIH|mRNA167	protein_coding	0	9	3	214	0	0	0	0	106	0	0	0	4	3	0	0	1	0	0	0	0	8	105
AFLA_000166	gene-AFLA_000166	rna-gnl|WGS:AAIH|mRNA168	protein_coding	0	5	4	172	0	0	0	0	84	0	0	0	0	4	0	0	0	0	0	0	0	5	88
AFLA_000167	gene-AFLA_000167	rna-gnl|WGS:AAIH|mRNA169	protein_coding	0	2	1	181	0	0	0	0	105	0	0	0	6	1	0	0	1	0	0	0	0	1	71
AFLA_000168	gene-AFLA_000168	rna-gnl|WGS:AAIH|mRNA170	protein_coding	0	2	2	171	0	0	0	1	61	0	0	0	0	1	0	0	0	0	0	0	0	2	110
AFLA_000169	gene-AFLA_000169	rna-gnl|WGS:AAIH|mRNA171	protein_coding	1	3	7	174	1	0	0	1	92	0	1	1	1	5	0	0	0	0	0	0	0	2	81
AFLA_000169	gene-AFLA_000169	rna-gnl|WGS:AAIH|mRNA172	protein_coding	0	2	4	175	1	0	0	0	92	0	0	0	1	3	0	0	0	0	0	0	0	2	82
AFLA_000170	gene-AFLA_000170	rna-gnl|WGS:AAIH|mRNA173	protein_coding	0	5	6	170	0	0	0	0	106	0	0	0	3	6	0	0	1	0	0	0	0	5	61
AFLA_000171	gene-AFLA_000171	rna-gnl|WGS:AAIH|mRNA174	protein_coding	0	30	9	239	0	0	0	0	93	0	0	0	0	9	0	0	0	0	0	0	0	30	146
AFLA_000172	gene-AFLA_000172	rna-gnl|WGS:AAIH|mRNA175	protein_coding	0	8	5	252	0	0	0	0	104	0	0	0	10	5	0	0	3	0	0	0	0	5	141
AFLA_000173	gene-AFLA_000173	rna-gnl|WGS:AAIH|mRNA176	protein_coding	3	8	10	233	0	0	0	0	164	0	0	0	4	10	2	1	0	0	0	0	0	8	68
AFLA_000174	gene-AFLA_000174	rna-gnl|WGS:AAIH|mRNA177	protein_coding	0	10	1	193	0	0	0	0	129	0	0	0	2	1	0	0	1	0	0	0	0	9	63
AFLA_000175	gene-AFLA_000175	rna-gnl|WGS:AAIH|mRNA178	protein_coding	1	0	1	126	0	0	0	0	58	0	1	0	1	1	0	0	0	0	0	0	0	0	67
AFLA_000176	gene-AFLA_000176	rna-gnl|WGS:AAIH|mRNA179	protein_coding	1	4	5	72	0	0	0	0	63	0	1	0	3	5	0	0	2	0	0	0	0	2	8
AFLA_000177	gene-AFLA_000177	rna-gnl|WGS:AAIH|mRNA180	protein_coding	0	5	0	73	0	0	0	0	65	0	0	0	1	0	0	0	0	0	0	0	0	5	7
AFLA_000178	gene-AFLA_000178	rna-gnl|WGS:AAIH|mRNA181	protein_coding	0	1	0	78	0	0	0	0	30	0	0	0	0	0	0	0	0	0	0	0	0	1	48
AFLA_000179	gene-AFLA_000179	rna-gnl|WGS:AAIH|mRNA182	protein_coding	0	7	1	37	0	0	0	0	7	0	0	0	0	1	0	0	0	0	0	0	0	7	30
AFLA_000180	gene-AFLA_000180	rna-gnl|WGS:AAIH|mRNA183	protein_coding	0	3	1	73	0	0	0	0	56	0	0	0	0	1	0	0	0	0	0	0	0	3	17
AFLA_000181	gene-AFLA_000181	rna-gnl|WGS:AAIH|mRNA184	protein_coding	1	7	1	72	0	0	0	0	42	0	1	0	0	1	0	0	0	0	0	0	0	7	30
AFLA_000182	gene-AFLA_000182	rna-gnl|WGS:AAIH|mRNA185	protein_coding	2	1	1	73	0	0	0	0	34	0	2	0	11	1	0	0	3	0	0	0	0	0	29
AFLA_000183	gene-AFLA_000183	rna-gnl|WGS:AAIH|mRNA186	protein_coding	0	0	1	75	0	0	0	0	33	0	0	0	1	1	0	0	0	0	0	0	0	0	41
AFLA_000184	gene-AFLA_000184	rna-gnl|WGS:AAIH|mRNA187	protein_coding	0	22	4	71	0	0	0	0	56	0	0	0	2	4	0	0	0	0	0	0	0	22	13
AFLA_000185	gene-AFLA_000185	rna-gnl|WGS:AAIH|mRNA188	protein_coding	0	5	1	28	0	0	0	0	15	0	0	0	0	1	0	0	0	0	0	0	0	5	13
AFLA_000186	gene-AFLA_000186	rna-gnl|WGS:AAIH|mRNA189	protein_coding	0	0	0	48	0	0	0	0	31	0	0	0	0	0	0	0	0	0	0	0	0	0	17
AFLA_000187	gene-AFLA_000187	rna-gnl|WGS:AAIH|mRNA190	protein_coding	0	2	0	43	0	0	0	0	18	0	0	0	4	0	0	0	0	0	0	0	0	2	21
AFLA_000188	gene-AFLA_000188	rna-gnl|WGS:AAIH|mRNA191	protein_coding	0	5	2	26	0	0	0	0	2	0	0	0	4	2	0	0	2	0	0	0	0	3	22
AFLA_000189	gene-AFLA_000189	rna-gnl|WGS:AAIH|mRNA192	protein_coding	0	0	0	34	0	0	0	0	3	0	0	0	0	0	0	0	0	0	0	0	0	0	31
AFLA_000190	gene-AFLA_000190	rna-gnl|WGS:AAIH|mRNA193	protein_coding	0	0	0	37	0	0	0	0	7	0	0	0	0	0	0	0	0	0	0	0	0	0	30
AFLA_000191	gene-AFLA_000191	rna-gnl|WGS:AAIH|mRNA194	protein_coding	0	1	0	21	0	0	0	0	5	0	0	0	0	0	0	0	0	0	0	0	0	1	16
AFLA_000192	gene-AFLA_000192	rna-gnl|WGS:AAIH|mRNA195	protein_coding	0	1	2	11	0	0	0	0	3	0	0	0	1	2	0	0	0	0	0	0	0	1	7
AFLA_000193	gene-AFLA_000193	rna-gnl|WGS:AAIH|mRNA196	protein_coding	0	0	3	25	0	0	0	0	22	0	0	0	0	3	0	0	0	0	0	0	0	0	3
AFLA_000194	gene-AFLA_000194	rna-gnl|WGS:AAIH|mRNA197	protein_coding	0	3	1	42	0	0	0	0	7	0	0	0	0	1	0	0	0	0	0	0	0	3	35
AFLA_000195	gene-AFLA_000195	rna-gnl|WGS:AAIH|mRNA198	protein_coding	0	3	6	48	0	0	0	0	30	0	0	0	0	6	0	0	0	0	0	0	0	3	18
AFLA_000196	gene-AFLA_000196	rna-gnl|WGS:AAIH|mRNA199	protein_coding	0	2	1	64	0	0	0	0	26	0	0	0	0	1	0	0	0	0	0	0	0	2	38
AFLA_000197	gene-AFLA_000197	rna-gnl|WGS:AAIH|mRNA200	protein_coding	0	4	2	66	0	0	0	0	33	0	0	0	0	2	0	0	0	0	0	0	0	4	33
AFLA_000198	gene-AFLA_000198	rna-gnl|WGS:AAIH|mRNA201	protein_coding	1	2	2	53	0	0	0	0	22	0	1	1	2	2	0	0	0	0	0	0	0	1	29
AFLA_000199	gene-AFLA_000199	rna-gnl|WGS:AAIH|mRNA202	protein_coding	0	1	0	53	0	0	0	0	19	0	0	0	0	0	0	0	0	0	0	0	0	1	34
AFLA_000200	gene-AFLA_000200	rna-gnl|WGS:AAIH|mRNA203	protein_coding	0	0	0	46	0	0	0	0	32	0	0	0	0	0	0	0	0	0	0	0	0	0	14
AFLA_000201	gene-AFLA_000201	rna-gnl|WGS:AAIH|mRNA204	protein_coding	0	0	0	59	0	0	0	0	39	0	0	0	0	0	0	0	0	0	0	0	0	0	20
AFLA_000202	gene-AFLA_000202	rna-gnl|WGS:AAIH|mRNA205	protein_coding	0	2	0	59	0	0	0	0	35	0	0	0	0	0	0	0	0	0	0	0	0	2	24
AFLA_000203	gene-AFLA_000203	rna-gnl|WGS:AAIH|mRNA206	protein_coding	0	3	2	81	0	0	0	0	35	0	0	0	9	2	0	0	0	0	0	0	0	3	37
AFLA_000204	gene-AFLA_000204	rna-gnl|WGS:AAIH|mRNA207	protein_coding	0	3	0	134	0	0	0	0	35	0	0	0	4	0	0	0	1	0	0	0	0	2	96
AFLA_000205	gene-AFLA_000205	rna-gnl|WGS:AAIH|mRNA208	protein_coding	0	4	6	208	0	0	0	0	179	0	0	0	1	6	0	0	1	0	0	0	0	3	29
AFLA_000206	gene-AFLA_000206	rna-gnl|WGS:AAIH|mRNA209	protein_coding	0	13	4	281	0	0	0	0	35	0	0	0	2	4	0	0	2	0	0	0	0	12	245
AFLA_000207	gene-AFLA_000207	rna-gnl|WGS:AAIH|mRNA210	protein_coding	4	8	20	306	0	0	0	0	122	0	4	0	6	20	0	0	0	0	0	0	0	8	178
AFLA_000208	gene-AFLA_000208	rna-gnl|WGS:AAIH|mRNA211	protein_coding	0	21	21	319	0	0	0	0	147	0	0	0	0	21	0	0	0	0	0	0	0	21	172
AFLA_000209	gene-AFLA_000209	rna-gnl|WGS:AAIH|mRNA212	protein_coding	3	9	13	327	0	1	1	0	250	0	2	0	4	11	0	0	1	0	1	0	0	8	74
AFLA_000210	gene-AFLA_000210	rna-gnl|WGS:AAIH|mRNA213	protein_coding	2	5	5	260	0	0	0	0	209	0	2	0	1	5	0	0	0	0	0	0	0	5	50
AFLA_000211	gene-AFLA_000211	rna-gnl|WGS:AAIH|mRNA214	protein_coding	0	13	6	291	0	0	0	0	186	0	0	0	5	6	0	0	1	0	0	0	0	12	101
AFLA_000212	gene-AFLA_000212	rna-gnl|WGS:AAIH|mRNA215	protein_coding	0	1	2	120	0	0	0	0	55	0	0	0	0	2	0	0	0	0	0	0	0	1	65
AFLA_000213	gene-AFLA_000213	rna-gnl|WGS:AAIH|mRNA216	protein_coding	0	1	0	155	0	0	0	0	100	0	0	0	7	0	0	0	0	0	0	0	0	1	48
AFLA_000214	gene-AFLA_000214	rna-gnl|WGS:AAIH|mRNA217	protein_coding	1	0	3	175	0	0	0	0	100	0	0	0	0	3	0	0	0	0	1	0	0	0	75
AFLA_000215	gene-AFLA_000215	rna-gnl|WGS:AAIH|mRNA218	protein_coding	0	28	28	144	0	0	0	0	87	0	0	0	0	28	0	0	0	0	0	0	0	28	57
AFLA_000216	gene-AFLA_000216	rna-gnl|WGS:AAIH|mRNA219	protein_coding	0	19	7	145	0	0	0	0	100	0	0	0	5	7	0	0	2	0	0	0	0	17	42
AFLA_000217	gene-AFLA_000217	rna-gnl|WGS:AAIH|mRNA220	protein_coding	0	2	0	148	0	0	0	0	49	0	0	0	0	0	0	0	0	0	0	0	0	2	99
AFLA_000218	gene-AFLA_000218	rna-gnl|WGS:AAIH|mRNA221	protein_coding	2	5	5	107	0	0	0	0	56	0	1	0	1	5	0	0	1	0	1	0	0	4	51
AFLA_000219	gene-AFLA_000219	rna-gnl|WGS:AAIH|mRNA222	protein_coding	0	1	1	128	0	0	0	0	47	0	0	0	0	1	0	0	0	0	0	0	0	1	81
AFLA_000220	gene-AFLA_000220	rna-gnl|WGS:AAIH|mRNA223	protein_coding	0	2	4	129	0	0	0	0	48	0	0	0	5	4	0	0	2	0	0	0	0	0	78
AFLA_000221	gene-AFLA_000221	rna-gnl|WGS:AAIH|mRNA224	protein_coding	0	6	2	126	0	0	0	0	57	0	0	0	3	2	0	0	1	0	0	0	0	5	67
AFLA_000222	gene-AFLA_000222	rna-gnl|WGS:AAIH|mRNA225	protein_coding	0	2	7	115	0	0	1	0	39	0	0	0	0	6	0	0	0	0	0	0	0	2	76
AFLA_000223	gene-AFLA_000223	rna-gnl|WGS:AAIH|mRNA226	protein_coding	0	6	11	99	0	0	0	0	36	0	0	0	1	11	0	0	0	0	0	0	0	6	62
AFLA_000224	gene-AFLA_000224	rna-gnl|WGS:AAIH|mRNA227	protein_coding	0	1	3	101	0	0	0	0	48	0	0	0	0	3	0	0	0	0	0	0	0	1	53
AFLA_000225	gene-AFLA_000225	rna-gnl|WGS:AAIH|mRNA228	protein_coding	0	2	5	102	0	0	0	0	46	0	0	0	0	5	0	0	0	0	0	0	0	2	56
AFLA_000226	gene-AFLA_000226	rna-gnl|WGS:AAIH|mRNA229	protein_coding	0	8	7	72	0	0	0	0	32	0	0	0	1	7	0	0	0	0	0	0	0	8	39
AFLA_000227	gene-AFLA_000227	rna-gnl|WGS:AAIH|mRNA230	protein_coding	0	1	0	84	0	0	0	0	25	0	0	0	6	0	0	0	0	0	0	0	0	1	53
AFLA_000228	gene-AFLA_000228	rna-gnl|WGS:AAIH|mRNA231	protein_coding	0	5	1	192	0	0	0	0	56	0	0	0	4	1	0	0	1	0	0	0	0	4	133
AFLA_000229	gene-AFLA_000229	rna-gnl|WGS:AAIH|mRNA232	protein_coding	0	10	2	151	0	0	0	0	125	0	0	0	1	2	0	0	1	0	0	0	0	9	26
AFLA_000230	gene-AFLA_000230	rna-gnl|WGS:AAIH|mRNA233	protein_coding	0	7	12	145	0	0	0	0	105	0	0	0	6	12	0	0	4	0	0	0	0	4	37
AFLA_000231	gene-AFLA_000231	rna-gnl|WGS:AAIH|mRNA234	protein_coding	0	4	4	165	0	0	0	0	95	0	0	0	1	4	0	0	0	0	0	0	0	4	69
AFLA_000232	gene-AFLA_000232	rna-gnl|WGS:AAIH|mRNA235	protein_coding	0	7	4	170	0	0	0	0	124	0	0	0	1	4	0	0	0	0	0	0	0	7	45
AFLA_000233	gene-AFLA_000233	rna-gnl|WGS:AAIH|mRNA236	protein_coding	0	9	5	294	0	0	0	0	170	0	0	0	2	5	0	0	1	0	0	0	0	8	123
AFLA_000234	gene-AFLA_000234	rna-gnl|WGS:AAIH|mRNA237	protein_coding	1	0	0	225	0	0	0	0	175	0	0	0	1	0	1	0	0	0	0	0	0	0	50
AFLA_000235	gene-AFLA_000235	rna-gnl|WGS:AAIH|mRNA238	protein_coding	6	10	16	228	0	0	1	1	140	0	6	0	1	14	0	1	1	0	0	0	0	10	88
AFLA_000236	gene-AFLA_000236	rna-gnl|WGS:AAIH|mRNA239	protein_coding	8	9	20	228	0	0	0	0	115	1	6	1	20	20	1	2	7	0	0	0	0	4	99
AFLA_000237	gene-AFLA_000237	rna-gnl|WGS:AAIH|mRNA240	protein_coding	0	17	18	247	0	0	0	0	160	0	0	0	0	18	0	0	0	0	0	0	0	17	87
AFLA_000238	gene-AFLA_000238	rna-gnl|WGS:AAIH|mRNA241	protein_coding	0	3	0	269	0	0	0	0	95	0	0	0	0	0	0	0	0	0	0	0	0	3	174
AFLA_000239	gene-AFLA_000239	rna-gnl|WGS:AAIH|mRNA242	protein_coding	0	25	20	174	0	1	0	0	21	0	0	0	6	19	0	0	0	0	0	0	0	25	147
AFLA_000240	gene-AFLA_000240	rna-gnl|WGS:AAIH|mRNA243	protein_coding	0	4	4	104	0	0	0	0	11	0	0	0	1	4	0	0	1	0	0	0	0	3	93
AFLA_000240	gene-AFLA_000240	rna-gnl|WGS:AAIH|mRNA244	protein_coding	0	4	3	105	0	0	0	0	11	0	0	0	1	3	0	0	1	0	0	0	0	3	94
AFLA_000241	gene-AFLA_000241	rna-gnl|WGS:AAIH|mRNA245	protein_coding	0	0	0	56	0	0	0	0	9	0	0	0	0	0	0	0	0	0	0	0	0	0	47
AFLA_000242	gene-AFLA_000242	rna-gnl|WGS:AAIH|mRNA246	protein_coding	0	0	0	39	0	0	0	0	31	0	0	0	0	0	0	0	0	0	0	0	0	0	8
AFLA_000243	gene-AFLA_000243	rna-gnl|WGS:AAIH|mRNA247	protein_coding	1	1	0	16	0	0	0	0	6	0	1	0	0	0	0	0	0	0	0	0	0	1	10
AFLA_000244	gene-AFLA_000244	rna-gnl|WGS:AAIH|mRNA248	protein_coding	0	1	3	15	0	0	0	0	3	0	0	0	0	3	0	0	0	0	0	0	0	1	12
AFLA_000245	gene-AFLA_000245	rna-gnl|WGS:AAIH|mRNA249	protein_coding	0	0	0	19	0	0	0	0	10	0	0	0	0	0	0	0	0	0	0	0	0	0	9
AFLA_000246	gene-AFLA_000246	rna-gnl|WGS:AAIH|mRNA250	protein_coding	0	0	1	43	0	0	0	0	7	0	0	0	0	1	0	0	0	0	0	0	0	0	36
AFLA_000247	gene-AFLA_000247	rna-gnl|WGS:AAIH|mRNA251	protein_coding	0	10	1	56	0	0	0	0	32	0	0	0	0	1	0	0	0	0	0	0	0	10	24
AFLA_000248	gene-AFLA_000248	rna-gnl|WGS:AAIH|mRNA252	protein_coding	0	2	1	99	0	0	0	0	35	0	0	0	0	1	0	0	0	0	0	0	0	2	64
AFLA_000249	gene-AFLA_000249	rna-gnl|WGS:AAIH|mRNA253	protein_coding	0	8	3	114	0	0	0	0	45	0	0	0	1	3	0	0	0	0	0	0	0	8	68
AFLA_000250	gene-AFLA_000250	rna-gnl|WGS:AAIH|mRNA254	protein_coding	0	13	2	105	0	0	0	0	31	0	0	0	31	2	0	0	8	0	0	0	0	7	49
AFLA_000251	gene-AFLA_000251	rna-gnl|WGS:AAIH|mRNA255	protein_coding	0	5	3	144	0	0	0	0	74	0	0	0	5	3	0	0	1	0	0	0	0	5	65
AFLA_000252	gene-AFLA_000252	rna-gnl|WGS:AAIH|mRNA256	protein_coding	0	9	3	132	0	0	0	0	65	0	0	0	8	3	0	0	3	0	0	0	0	6	62
AFLA_000253	gene-AFLA_000253	rna-gnl|WGS:AAIH|mRNA257	protein_coding	0	9	4	87	0	0	0	0	18	0	0	0	4	4	0	0	1	0	0	0	0	8	66
AFLA_000254	gene-AFLA_000254	rna-gnl|WGS:AAIH|mRNA258	protein_coding	0	1	2	96	0	0	0	0	76	0	0	0	0	2	0	0	0	0	0	0	0	1	20
AFLA_000255	gene-AFLA_000255	rna-gnl|WGS:AAIH|mRNA259	protein_coding	0	1	1	121	0	0	0	0	53	0	0	0	1	1	0	0	0	0	0	0	0	1	67
AFLA_000256	gene-AFLA_000256	rna-gnl|WGS:AAIH|mRNA260	protein_coding	0	4	2	182	0	0	0	0	40	0	0	0	1	2	0	0	0	0	0	0	0	4	141
AFLA_000257	gene-AFLA_000257	rna-gnl|WGS:AAIH|mRNA261	protein_coding	0	44	13	269	0	0	0	0	220	0	0	0	34	13	0	0	8	0	0	0	0	37	22
AFLA_000258	gene-AFLA_000258	rna-gnl|WGS:AAIH|mRNA262	protein_coding	6	20	14	314	0	0	0	0	101	0	5	0	0	14	0	0	0	0	1	0	0	20	213
AFLA_000259	gene-AFLA_000259	rna-gnl|WGS:AAIH|mRNA263	protein_coding	0	90	79	398	1	1	0	0	139	0	0	0	0	77	0	0	0	0	0	0	0	90	259
AFLA_000260	gene-AFLA_000260	rna-gnl|WGS:AAIH|mRNA264	protein_coding	0	16	11	545	0	0	0	0	233	0	0	0	10	11	0	0	3	0	0	0	0	14	304
AFLA_000261	gene-AFLA_000261	rna-gnl|WGS:AAIH|mRNA265	protein_coding	0	20	5	438	0	0	0	0	159	0	0	0	0	5	0	0	0	0	0	0	0	20	279
AFLA_000262	gene-AFLA_000262	rna-gnl|WGS:AAIH|mRNA266	protein_coding	0	41	12	409	0	0	0	0	96	0	0	0	15	12	0	0	5	0	0	0	0	36	303
AFLA_000263	gene-AFLA_000263	rna-gnl|WGS:AAIH|mRNA267	protein_coding	0	17	6	226	0	0	0	0	54	0	0	0	5	6	0	0	0	0	0	0	0	17	167
AFLA_000264	gene-AFLA_000264	rna-gnl|WGS:AAIH|mRNA268	protein_coding	0	4	2	261	0	0	0	0	123	0	0	0	0	2	0	0	0	0	0	0	0	4	138
AFLA_000265	gene-AFLA_000265	rna-gnl|WGS:AAIH|mRNA269	protein_coding	2	39	46	253	0	0	0	0	197	0	2	0	2	46	0	0	0	0	0	0	0	39	54
AFLA_000266	gene-AFLA_000266	rna-gnl|WGS:AAIH|mRNA270	protein_coding	0	31	21	393	0	0	0	0	139	0	0	0	0	21	0	0	0	0	0	0	0	31	254
AFLA_000267	gene-AFLA_000267	rna-gnl|WGS:AAIH|mRNA271	protein_coding	2	85	18	235	0	0	0	0	29	0	2	0	1	18	0	0	0	0	0	0	0	85	205
AFLA_000268	gene-AFLA_000268	rna-gnl|WGS:AAIH|mRNA272	protein_coding	0	14	11	226	0	0	0	0	202	0	0	0	0	11	0	0	0	0	0	0	0	14	24
AFLA_000269	gene-AFLA_000269	rna-gnl|WGS:AAIH|mRNA273	protein_coding	0	3	0	75	0	0	0	0	25	0	0	0	0	0	0	0	0	0	0	0	0	3	50
AFLA_000270	gene-AFLA_000270	rna-gnl|WGS:AAIH|mRNA274	protein_coding	0	8	3	35	0	0	0	1	15	0	0	0	3	2	0	0	0	0	0	0	0	8	17
AFLA_000271	gene-AFLA_000271	rna-gnl|WGS:AAIH|mRNA275	protein_coding	0	1	2	52	0	0	0	0	28	0	0	0	0	2	0	0	0	0	0	0	0	1	24
AFLA_000272	gene-AFLA_000272	rna-gnl|WGS:AAIH|mRNA276	protein_coding	0	0	2	79	0	0	0	0	27	0	0	0	0	2	0	0	0	0	0	0	0	0	52
AFLA_000273	gene-AFLA_000273	rna-gnl|WGS:AAIH|mRNA277	protein_coding	0	3	4	60	0	1	0	0	13	0	0	0	1	3	0	0	0	0	0	0	0	3	46
AFLA_000274	gene-AFLA_000274	rna-gnl|WGS:AAIH|mRNA278	protein_coding	1	0	0	75	0	0	0	0	49	0	0	0	2	0	1	0	0	0	0	0	0	0	25
AFLA_000275	gene-AFLA_000275	rna-gnl|WGS:AAIH|mRNA279	protein_coding	0	14	3	72	0	0	0	0	35	0	0	0	4	3	0	0	2	0	0	0	0	12	35
AFLA_000276	gene-AFLA_000276	rna-gnl|WGS:AAIH|mRNA280	protein_coding	1	1	1	87	0	0	0	0	50	0	1	0	0	1	0	0	0	0	0	0	0	1	37
AFLA_000277	gene-AFLA_000277	rna-gnl|WGS:AAIH|mRNA281	protein_coding	1	4	10	59	0	0	0	0	38	0	1	0	0	10	0	0	0	0	0	0	0	4	21
AFLA_000278	gene-AFLA_000278	rna-gnl|WGS:AAIH|mRNA282	protein_coding	0	3	0	95	0	0	0	0	38	0	0	0	0	0	0	0	0	0	0	0	0	3	57
AFLA_000279	gene-AFLA_000279	rna-gnl|WGS:AAIH|mRNA283	protein_coding	0	3	1	132	0	0	0	0	96	0	0	0	0	1	0	0	1	0	0	0	0	3	36
AFLA_000280	gene-AFLA_000280	rna-gnl|WGS:AAIH|mRNA284	protein_coding	0	15	7	144	0	0	0	0	32	0	0	0	2	7	0	0	2	0	0	0	0	14	111
AFLA_000281	gene-AFLA_000281	rna-gnl|WGS:AAIH|mRNA285	protein_coding	1	11	17	136	0	0	0	0	34	0	1	0	16	17	0	0	2	0	0	0	0	10	87
AFLA_000282	gene-AFLA_000282	rna-gnl|WGS:AAIH|mRNA286	protein_coding	0	1	5	165	0	0	0	0	75	0	0	0	0	5	0	0	0	0	0	0	0	1	90
AFLA_000283	gene-AFLA_000283	rna-gnl|WGS:AAIH|mRNA287	protein_coding	0	7	2	187	0	0	0	0	63	0	0	0	1	2	0	0	0	0	0	0	0	7	123
AFLA_000284	gene-AFLA_000284	rna-gnl|WGS:AAIH|mRNA288	protein_coding	0	7	6	135	0	0	0	0	47	0	0	0	1	6	0	0	0	0	0	0	0	7	87
AFLA_000285	gene-AFLA_000285	rna-gnl|WGS:AAIH|mRNA289	protein_coding	0	1	2	115	0	0	0	0	88	0	0	0	0	2	0	0	0	0	0	0	0	1	27
AFLA_000286	gene-AFLA_000286	rna-gnl|WGS:AAIH|mRNA290	protein_coding	0	5	5	84	0	0	0	0	21	0	0	0	0	5	0	0	0	0	0	0	0	5	63
AFLA_000287	gene-AFLA_000287	rna-gnl|WGS:AAIH|mRNA291	protein_coding	0	7	2	64	0	0	0	0	54	0	0	0	0	2	0	0	0	0	0	0	0	7	10
AFLA_000288	gene-AFLA_000288	rna-gnl|WGS:AAIH|mRNA292	protein_coding	0	5	0	32	0	0	0	0	7	0	0	0	0	0	0	0	0	0	0	0	0	5	25
AFLA_000289	gene-AFLA_000289	rna-gnl|WGS:AAIH|mRNA293	protein_coding	0	0	0	32	0	0	0	0	13	0	0	0	0	0	0	0	0	0	0	0	0	0	19
AFLA_000290	gene-AFLA_000290	rna-gnl|WGS:AAIH|mRNA294	protein_coding	0	1	1	33	0	0	0	0	29	0	0	0	0	1	0	0	0	0	0	0	0	1	4
AFLA_000291	gene-AFLA_000291	rna-gnl|WGS:AAIH|mRNA295	protein_coding	0	7	1	37	0	0	0	0	7	0	0	0	2	1	0	0	1	0	0	0	0	6	29
AFLA_000292	gene-AFLA_000292	rna-gnl|WGS:AAIH|mRNA296	protein_coding	0	3	1	49	0	0	0	0	30	0	0	0	0	1	0	0	0	0	0	0	0	3	19
AFLA_000293	gene-AFLA_000293	rna-gnl|WGS:AAIH|mRNA297	protein_coding	0	15	1	75	0	0	0	0	25	0	0	0	4	1	0	0	1	0	0	0	0	14	47
AFLA_000294	gene-AFLA_000294	rna-gnl|WGS:AAIH|mRNA298	protein_coding	0	10	5	106	0	0	0	0	57	0	0	0	1	5	0	0	0	0	0	0	0	10	48
AFLA_000295	gene-AFLA_000295	rna-gnl|WGS:AAIH|mRNA299	protein_coding	0	8	7	81	0	0	0	0	19	0	0	0	5	7	0	0	1	0	0	0	0	7	58
AFLA_000296	gene-AFLA_000296	rna-gnl|WGS:AAIH|mRNA300	protein_coding	0	8	5	86	0	0	0	0	48	0	0	0	1	5	0	0	0	0	0	0	0	8	37
AFLA_000297	gene-AFLA_000297	rna-gnl|WGS:AAIH|mRNA301	protein_coding	0	7	8	88	0	0	0	0	27	0	0	0	4	8	0	0	0	0	0	0	0	7	57
AFLA_000298	gene-AFLA_000298	rna-gnl|WGS:AAIH|mRNA302	protein_coding	0	4	4	147	0	0	0	0	58	0	0	0	2	4	0	0	0	0	0	0	0	4	87
AFLA_000299	gene-AFLA_000299	rna-gnl|WGS:AAIH|mRNA303	protein_coding	0	5	4	152	0	0	0	0	34	0	0	0	5	4	0	0	0	0	0	0	0	5	113
AFLA_000300	gene-AFLA_000300	rna-gnl|WGS:AAIH|mRNA304	protein_coding	0	11	6	148	0	0	0	0	72	0	0	0	15	6	0	0	1	0	0	0	0	10	62
AFLA_000301	gene-AFLA_000301	rna-gnl|WGS:AAIH|mRNA305	protein_coding	0	12	0	165	0	0	0	0	73	0	0	0	0	0	0	0	0	0	0	0	0	12	92
AFLA_000302	gene-AFLA_000302	rna-gnl|WGS:AAIH|mRNA306	protein_coding	0	13	5	167	0	0	0	0	108	0	0	0	0	5	0	0	0	0	0	0	0	13	59
AFLA_000303	gene-AFLA_000303	rna-gnl|WGS:AAIH|mRNA307	protein_coding	0	14	5	136	0	0	0	0	46	0	0	0	0	5	0	0	0	0	0	0	0	14	90
AFLA_000304	gene-AFLA_000304	rna-gnl|WGS:AAIH|mRNA308	protein_coding	0	11	6	118	0	0	0	0	69	0	0	0	1	6	0	0	1	0	0	0	0	10	49
AFLA_000305	gene-AFLA_000305	rna-gnl|WGS:AAIH|mRNA309	protein_coding	0	8	5	126	0	0	0	0	58	0	0	0	0	5	0	0	0	0	0	0	0	8	68
AFLA_000306	gene-AFLA_000306	rna-gnl|WGS:AAIH|mRNA310	protein_coding	0	1	4	115	0	0	0	0	59	0	0	0	1	4	0	0	1	0	0	0	0	0	56
AFLA_000307	gene-AFLA_000307	rna-gnl|WGS:AAIH|mRNA311	protein_coding	0	1	1	107	0	0	0	0	49	0	0	0	0	1	0	0	0	0	0	0	0	1	58
AFLA_000308	gene-AFLA_000308	rna-gnl|WGS:AAIH|mRNA312	protein_coding	0	0	1	110	0	0	0	0	63	0	0	0	1	1	0	0	0	0	0	0	0	0	46
AFLA_000309	gene-AFLA_000309	rna-gnl|WGS:AAIH|mRNA313	protein_coding	1	13	16	105	0	0	0	0	51	0	1	0	8	16	0	0	2	0	0	0	0	11	48
AFLA_000310	gene-AFLA_000310	rna-gnl|WGS:AAIH|mRNA314	protein_coding	0	4	3	109	0	0	0	0	58	0	0	0	0	3	0	0	0	0	0	0	0	4	51
AFLA_000311	gene-AFLA_000311	rna-gnl|WGS:AAIH|mRNA315	protein_coding	0	5	3	111	0	0	0	0	57	0	0	0	0	3	0	0	0	0	0	0	0	5	54
AFLA_000312	gene-AFLA_000312	rna-gnl|WGS:AAIH|mRNA316	protein_coding	0	0	0	113	0	0	0	0	48	0	0	0	0	0	0	0	0	0	0	0	0	0	65
AFLA_000313	gene-AFLA_000313	rna-gnl|WGS:AAIH|mRNA317	protein_coding	0	7	0	140	0	0	0	0	48	0	0	0	3	0	0	0	0	0	0	0	0	7	89
AFLA_000314	gene-AFLA_000314	rna-gnl|WGS:AAIH|mRNA318	protein_coding	0	4	1	145	0	0	0	0	91	0	0	0	2	1	0	0	2	0	0	0	0	2	54
AFLA_000315	gene-AFLA_000315	rna-gnl|WGS:AAIH|mRNA319	protein_coding	0	6	3	139	0	0	0	0	89	0	0	0	3	3	0	0	0	0	0	0	0	6	47
AFLA_000316	gene-AFLA_000316	rna-gnl|WGS:AAIH|mRNA320	protein_coding	0	6	1	132	0	0	0	0	89	0	0	0	1	1	0	0	1	0	0	0	0	5	43
AFLA_000317	gene-AFLA_000317	rna-gnl|WGS:AAIH|mRNA321	protein_coding	1	1	1	91	0	0	0	0	42	0	1	0	1	1	0	0	0	0	0	0	0	1	48
AFLA_000318	gene-AFLA_000318	rna-gnl|WGS:AAIH|mRNA322	protein_coding	1	11	10	68	0	0	0	0	38	0	1	0	6	10	0	0	2	0	0	0	0	9	26
AFLA_000319	gene-AFLA_000319	rna-gnl|WGS:AAIH|mRNA323	protein_coding	4	5	10	79	0	0	0	0	28	0	2	0	7	10	0	0	3	0	2	0	0	3	46
AFLA_000319	gene-AFLA_000319	rna-gnl|WGS:AAIH|mRNA324	protein_coding	0	0	1	71	0	0	0	0	29	0	0	0	0	1	0	0	0	0	0	0	0	0	42
AFLA_000320	gene-AFLA_000320	rna-gnl|WGS:AAIH|mRNA325	protein_coding	0	4	1	63	0	0	0	0	33	0	0	0	1	1	0	0	0	0	0	0	0	4	29
AFLA_000321	gene-AFLA_000321	rna-gnl|WGS:AAIH|mRNA326	protein_coding	0	0	3	51	0	0	0	0	24	0	0	0	1	3	0	0	0	0	0	0	0	0	26
AFLA_000322	gene-AFLA_000322	rna-gnl|WGS:AAIH|mRNA327	protein_coding	0	1	3	63	0	0	0	0	29	0	0	0	0	3	0	0	0	0	0	0	0	1	34
AFLA_000323	gene-AFLA_000323	rna-gnl|WGS:AAIH|mRNA328	protein_coding	0	11	5	45	0	0	0	0	30	0	0	0	0	5	0	0	0	0	0	0	0	11	15
AFLA_000324	gene-AFLA_000324	rna-gnl|WGS:AAIH|mRNA329	protein_coding	0	0	0	30	0	0	0	0	11	0	0	0	0	0	0	0	0	0	0	0	0	0	19
AFLA_000325	gene-AFLA_000325	rna-gnl|WGS:AAIH|mRNA330	protein_coding	0	1	2	30	0	0	0	0	11	0	0	0	1	2	0	0	0	0	0	0	0	1	18
AFLA_000326	gene-AFLA_000326	rna-gnl|WGS:AAIH|mRNA331	protein_coding	0	5	1	16	0	0	0	0	9	0	0	0	0	1	0	0	0	0	0	0	0	5	7
AFLA_000327	gene-AFLA_000327	rna-gnl|WGS:AAIH|mRNA332	protein_coding	0	0	0	17	0	0	0	0	5	0	0	0	0	0	0	0	0	0	0	0	0	0	12
AFLA_000328	gene-AFLA_000328	rna-gnl|WGS:AAIH|mRNA333	protein_coding	0	1	1	27	0	0	0	0	12	0	0	0	0	1	0	0	0	0	0	0	0	1	15
AFLA_000329	gene-AFLA_000329	rna-gnl|WGS:AAIH|mRNA334	protein_coding	0	0	1	18	0	0	0	0	4	0	0	0	1	1	0	0	0	0	0	0	0	0	13
AFLA_000330	gene-AFLA_000330	rna-gnl|WGS:AAIH|mRNA335	protein_coding	0	1	0	19	0	0	0	0	11	0	0	0	0	0	0	0	0	0	0	0	0	1	8
AFLA_000330	gene-AFLA_000330	rna-gnl|WGS:AAIH|mRNA336	protein_coding	0	1	0	19	0	0	0	0	11	0	0	0	0	0	0	0	0	0	0	0	0	1	8
AFLA_000331	gene-AFLA_000331	rna-gnl|WGS:AAIH|mRNA337	protein_coding	0	4	0	20	0	0	0	0	7	0	0	0	0	0	0	0	0	0	0	0	0	4	13
AFLA_000332	gene-AFLA_000332	rna-gnl|WGS:AAIH|mRNA338	protein_coding	0	1	1	20	0	0	0	0	8	0	0	0	0	1	0	0	0	0	0	0	0	1	12
AFLA_000333	gene-AFLA_000333	rna-gnl|WGS:AAIH|mRNA339	protein_coding	0	1	3	21	0	0	0	0	9	0	0	0	0	3	0	0	0	0	0	0	0	1	12
AFLA_000334	gene-AFLA_000334	rna-gnl|WGS:AAIH|mRNA340	protein_coding	0	1	0	24	0	0	0	0	10	0	0	0	4	0	0	0	0	0	0	0	0	1	10
AFLA_000335	gene-AFLA_000335	rna-gnl|WGS:AAIH|mRNA341	protein_coding	0	0	0	26	0	0	0	0	15	0	0	0	0	0	0	0	0	0	0	0	0	0	11
AFLA_000336	gene-AFLA_000336	rna-gnl|WGS:AAIH|mRNA342	protein_coding	0	2	0	31	0	0	0	0	16	0	0	0	0	0	0	0	0	0	0	0	0	2	15
AFLA_000337	gene-AFLA_000337	rna-gnl|WGS:AAIH|mRNA343	protein_coding	0	2	0	25	0	0	0	0	10	0	0	0	1	0	0	0	0	0	0	0	0	2	14
AFLA_000338	gene-AFLA_000338	rna-gnl|WGS:AAIH|mRNA344	protein_coding	0	4	0	29	0	0	0	0	17	0	0	0	0	0	0	0	0	0	0	0	0	4	12
AFLA_000338	gene-AFLA_000338	rna-gnl|WGS:AAIH|mRNA345	protein_coding	0	2	0	27	0	0	0	0	17	0	0	0	0	0	0	0	0	0	0	0	0	2	10
AFLA_000339	gene-AFLA_000339	rna-gnl|WGS:AAIH|mRNA346	protein_coding	0	1	1	37	0	0	0	0	21	0	0	0	0	1	0	0	0	0	0	0	0	1	16
AFLA_000340	gene-AFLA_000340	rna-gnl|WGS:AAIH|mRNA347	protein_coding	2	1	7	56	0	0	0	0	14	0	2	0	0	7	0	0	0	0	0	0	0	1	42
AFLA_000341	gene-AFLA_000341	rna-gnl|WGS:AAIH|mRNA348	protein_coding	0	2	0	82	0	0	0	0	20	0	0	0	1	0	0	0	1	0	0	0	0	1	62
AFLA_000342	gene-AFLA_000342	rna-gnl|WGS:AAIH|mRNA349	protein_coding	0	1	10	74	0	0	0	0	51	0	0	0	0	10	0	0	0	0	0	0	0	1	23
AFLA_000343	gene-AFLA_000343	rna-gnl|WGS:AAIH|mRNA350	protein_coding	0	1	1	80	0	0	0	0	23	0	0	0	0	1	0	0	0	0	0	0	0	1	57
AFLA_000344	gene-AFLA_000344	rna-gnl|WGS:AAIH|mRNA351	protein_coding	0	7	0	74	0	0	0	0	14	0	0	0	3	0	0	0	0	0	0	0	0	7	57
AFLA_000344	gene-AFLA_000344	rna-gnl|WGS:AAIH|mRNA352	protein_coding	0	9	1	71	0	0	0	0	14	0	0	0	0	1	0	0	0	0	0	0	0	9	57
AFLA_000345	gene-AFLA_000345	rna-gnl|WGS:AAIH|mRNA353	protein_coding	0	6	1	75	0	0	0	0	15	0	0	0	0	1	0	0	0	0	0	0	0	6	60
AFLA_000346	gene-AFLA_000346	rna-gnl|WGS:AAIH|mRNA354	protein_coding	0	2	1	57	0	0	0	0	23	0	0	0	0	1	0	0	0	0	0	0	0	2	34
AFLA_000347	gene-AFLA_000347	rna-gnl|WGS:AAIH|mRNA355	protein_coding	0	0	0	56	0	0	0	0	37	0	0	0	1	0	0	0	0	0	0	0	0	0	18
AFLA_000348	gene-AFLA_000348	rna-gnl|WGS:AAIH|mRNA356	protein_coding	0	7	2	48	0	0	0	0	13	0	0	0	3	2	0	0	1	0	0	0	0	6	33
AFLA_000349	gene-AFLA_000349	rna-gnl|WGS:AAIH|mRNA357	protein_coding	0	1	0	59	0	0	0	0	31	0	0	0	0	0	0	0	0	0	0	0	0	1	28
AFLA_000350	gene-AFLA_000350	rna-gnl|WGS:AAIH|mRNA358	protein_coding	0	0	1	43	0	0	1	0	29	0	0	0	0	0	0	0	0	0	0	0	0	0	14
AFLA_000351	gene-AFLA_000351	rna-gnl|WGS:AAIH|mRNA359	protein_coding	0	0	0	42	0	0	0	0	8	0	0	0	3	0	0	0	0	0	0	0	0	0	31
AFLA_000352	gene-AFLA_000352	rna-gnl|WGS:AAIH|mRNA360	protein_coding	0	2	0	43	0	0	0	0	24	0	0	0	1	0	0	0	1	0	0	0	0	1	19
AFLA_000353	gene-AFLA_000353	rna-gnl|WGS:AAIH|mRNA361	protein_coding	0	0	0	55	0	0	0	0	9	0	0	0	0	0	0	0	0	0	0	0	0	0	46
AFLA_000354	gene-AFLA_000354	rna-gnl|WGS:AAIH|mRNA362	protein_coding	3	4	0	63	0	0	0	0	53	0	3	0	2	0	0	0	2	0	0	0	0	4	8
AFLA_000355	gene-AFLA_000355	rna-gnl|WGS:AAIH|mRNA363	protein_coding	0	7	3	68	0	0	0	0	27	0	0	0	6	3	0	0	2	0	0	0	0	6	36
AFLA_000356	gene-AFLA_000356	rna-gnl|WGS:AAIH|mRNA364	protein_coding	0	10	0	83	0	0	0	0	29	0	0	0	3	0	0	0	2	0	0	0	0	8	53
AFLA_000357	gene-AFLA_000357	rna-gnl|WGS:AAIH|mRNA365	protein_coding	0	0	0	62	0	0	0	0	44	0	0	0	0	0	0	0	0	0	0	0	0	0	18
AFLA_000358	gene-AFLA_000358	rna-gnl|WGS:AAIH|mRNA366	protein_coding	0	5	1	73	0	0	0	0	21	0	0	0	0	1	0	0	0	0	0	0	0	5	52
AFLA_000359	gene-AFLA_000359	rna-gnl|WGS:AAIH|mRNA367	protein_coding	0	4	2	72	0	0	0	0	26	0	0	0	0	2	0	0	0	0	0	0	0	4	46
AFLA_000360	gene-AFLA_000360	rna-gnl|WGS:AAIH|mRNA368	protein_coding	2	12	3	54	0	0	0	0	41	0	2	0	0	3	0	0	0	0	0	0	0	12	13
AFLA_000361	gene-AFLA_000361	rna-gnl|WGS:AAIH|mRNA369	protein_coding	0	2	0	84	0	0	0	0	32	0	0	0	0	0	0	0	0	0	0	0	0	2	52
AFLA_000362	gene-AFLA_000362	rna-gnl|WGS:AAIH|mRNA370	protein_coding	0	0	0	66	0	0	0	0	57	0	0	0	2	0	0	0	0	0	0	0	0	0	7
AFLA_000363	gene-AFLA_000363	rna-gnl|WGS:AAIH|mRNA371	protein_coding	0	1	0	171	0	0	0	0	163	0	0	0	1	0	0	0	1	0	0	0	0	0	8
AFLA_000364	gene-AFLA_000364	rna-gnl|WGS:AAIH|mRNA372	protein_coding	0	3	4	328	0	0	0	0	56	0	0	0	5	4	0	0	0	0	0	0	0	3	267
AFLA_000365	gene-AFLA_000365	rna-gnl|WGS:AAIH|mRNA373	protein_coding	0	16	2	370	0	0	0	0	262	0	0	0	19	2	0	0	3	0	0	0	0	14	91
AFLA_000366	gene-AFLA_000366	rna-gnl|WGS:AAIH|mRNA374	protein_coding	5	24	6	367	1	1	0	0	131	0	5	0	0	4	0	0	0	0	0	0	0	24	236
AFLA_000367	gene-AFLA_000367	rna-gnl|WGS:AAIH|mRNA375	protein_coding	2	65	25	313	0	0	0	0	177	0	2	0	13	25	0	0	2	0	0	0	0	64	124
AFLA_000368	gene-AFLA_000368	rna-gnl|WGS:AAIH|mRNA376	protein_coding	2	41	28	348	2	2	1	1	278	0	2	0	0	22	0	0	0	0	0	0	0	41	70
AFLA_000369	gene-AFLA_000369	rna-gnl|WGS:AAIH|mRNA377	protein_coding	0	1	2	251	0	0	0	0	93	0	0	0	2	2	0	0	0	0	0	0	0	1	156
AFLA_000370	gene-AFLA_000370	rna-gnl|WGS:AAIH|mRNA378	protein_coding	0	1	2	192	0	0	0	0	95	0	0	0	0	2	0	0	0	0	0	0	0	1	97
AFLA_000371	gene-AFLA_000371	rna-gnl|WGS:AAIH|mRNA379	protein_coding	2	7	2	167	0	0	0	0	95	0	2	0	3	2	0	0	1	0	0	0	0	6	70
AFLA_000372	gene-AFLA_000372	rna-gnl|WGS:AAIH|mRNA380	protein_coding	0	0	1	143	0	0	0	0	46	0	0	0	0	1	0	0	0	0	0	0	0	0	97
AFLA_000373	gene-AFLA_000373	rna-gnl|WGS:AAIH|mRNA381	protein_coding	0	7	0	168	0	0	0	0	93	0	0	0	3	0	0	0	0	0	0	0	0	7	72
AFLA_000374	gene-AFLA_000374	rna-gnl|WGS:AAIH|mRNA382	protein_coding	0	12	1	167	0	0	0	0	49	0	0	0	6	1	0	0	2	0	0	0	0	10	114
AFLA_000375	gene-AFLA_000375	rna-gnl|WGS:AAIH|mRNA383	protein_coding	2	3	3	159	0	0	0	0	104	0	2	0	9	3	0	0	3	0	0	0	0	1	48
AFLA_000376	gene-AFLA_000376	rna-gnl|WGS:AAIH|mRNA384	protein_coding	0	7	5	267	0	0	0	0	153	0	0	0	0	5	0	0	0	0	0	0	0	7	114
AFLA_000377	gene-AFLA_000377	rna-gnl|WGS:AAIH|mRNA385	protein_coding	0	2	5	247	0	0	0	0	167	0	0	0	0	5	0	0	0	0	0	0	0	2	80
AFLA_000378	gene-AFLA_000378	rna-gnl|WGS:AAIH|mRNA386	protein_coding	2	4	8	191	0	0	0	0	148	0	1	0	1	8	0	0	0	1	0	0	0	4	42
AFLA_000379	gene-AFLA_000379	rna-gnl|WGS:AAIH|mRNA387	protein_coding	0	5	1	154	0	0	0	0	75	0	0	0	0	1	0	0	0	0	0	0	0	5	79
AFLA_000380	gene-AFLA_000380	rna-gnl|WGS:AAIH|mRNA388	protein_coding	2	16	6	93	0	0	0	0	25	0	2	0	3	6	0	0	1	0	0	0	0	15	66
AFLA_000381	gene-AFLA_000381	rna-gnl|WGS:AAIH|mRNA389	protein_coding	1	1	2	102	0	0	0	0	41	0	0	0	5	2	0	0	1	1	0	0	0	0	57
AFLA_000382	gene-AFLA_000382	rna-gnl|WGS:AAIH|mRNA390	protein_coding	1	6	5	100	0	0	0	0	30	0	1	0	1	5	0	0	0	0	0	0	0	6	69
AFLA_000383	gene-AFLA_000383	rna-gnl|WGS:AAIH|mRNA391	protein_coding	0	1	1	93	0	0	0	0	67	0	0	0	0	1	0	0	0	0	0	0	0	1	26
AFLA_000384	gene-AFLA_000384	rna-gnl|WGS:AAIH|mRNA392	protein_coding	0	3	3	78	0	0	0	0	59	0	0	0	0	3	0	0	0	0	0	0	0	3	19
AFLA_000385	gene-AFLA_000385	rna-gnl|WGS:AAIH|mRNA393	protein_coding	0	5	1	51	0	0	0	0	25	0	0	0	0	1	0	0	1	0	0	0	0	5	26
AFLA_000386	gene-AFLA_000386	rna-gnl|WGS:AAIH|mRNA394	protein_coding	0	7	3	66	0	0	0	0	44	0	0	0	1	3	0	0	0	0	0	0	0	7	21
AFLA_000387	gene-AFLA_000387	rna-gnl|WGS:AAIH|mRNA395	protein_coding	0	4	6	64	0	1	0	1	24	0	0	0	14	4	0	0	0	0	0	0	0	4	26
AFLA_000388	gene-AFLA_000388	rna-gnl|WGS:AAIH|mRNA396	protein_coding	0	3	1	105	0	0	0	0	52	0	0	0	0	1	0	0	0	0	0	0	0	3	53
AFLA_000389	gene-AFLA_000389	rna-gnl|WGS:AAIH|mRNA397	protein_coding	0	2	3	82	0	0	0	0	26	0	0	0	11	3	0	0	1	0	0	0	0	1	46
AFLA_000390	gene-AFLA_000390	rna-gnl|WGS:AAIH|mRNA398	protein_coding	2	4	1	79	0	0	0	0	37	0	2	0	7	1	0	0	0	0	0	0	0	4	35
AFLA_000391	gene-AFLA_000391	rna-gnl|WGS:AAIH|mRNA399	protein_coding	0	3	4	89	0	0	0	0	37	0	0	0	0	4	0	0	0	0	0	0	0	3	52
AFLA_000392	gene-AFLA_000392	rna-gnl|WGS:AAIH|mRNA400	protein_coding	1	5	1	98	0	0	0	0	53	0	1	0	2	1	0	0	0	1	0	0	0	5	43
AFLA_000393	gene-AFLA_000393	rna-gnl|WGS:AAIH|mRNA401	protein_coding	0	4	0	95	0	0	0	0	54	0	0	0	4	0	0	0	1	0	0	0	0	3	38
AFLA_000394	gene-AFLA_000394	rna-gnl|WGS:AAIH|mRNA402	protein_coding	0	18	5	100	0	0	0	0	54	0	0	0	9	5	0	0	2	0	0	0	0	16	39
AFLA_000395	gene-AFLA_000395	rna-gnl|WGS:AAIH|mRNA403	protein_coding	0	1	7	93	0	0	0	0	44	0	0	0	1	7	0	0	0	0	0	0	0	1	48
AFLA_000396	gene-AFLA_000396	rna-gnl|WGS:AAIH|mRNA404	protein_coding	0	1	2	99	0	0	0	0	46	0	0	0	0	2	0	0	0	0	0	0	0	1	53
AFLA_000397	gene-AFLA_000397	rna-gnl|WGS:AAIH|mRNA405	protein_coding	0	0	0	81	0	0	0	0	23	0	0	0	0	0	0	0	0	0	0	0	0	0	58
AFLA_000398	gene-AFLA_000398	rna-gnl|WGS:AAIH|mRNA406	protein_coding	2	4	5	75	0	0	0	0	28	0	2	0	0	5	0	0	0	0	0	0	0	4	47
AFLA_000399	gene-AFLA_000399	rna-gnl|WGS:AAIH|mRNA407	protein_coding	0	0	0	60	0	0	0	0	36	0	0	0	0	0	0	0	0	0	0	0	0	0	24
AFLA_000400	gene-AFLA_000400	rna-gnl|WGS:AAIH|mRNA408	protein_coding	0	0	2	66	0	0	0	0	22	0	0	0	0	2	0	0	0	0	0	0	0	0	44
AFLA_000401	gene-AFLA_000401	rna-gnl|WGS:AAIH|mRNA409	protein_coding	0	4	9	69	0	0	0	0	43	0	0	0	1	9	0	0	0	0	0	0	0	4	25
AFLA_000402	gene-AFLA_000402	rna-gnl|WGS:AAIH|mRNA410	protein_coding	0	4	0	76	0	0	0	0	35	0	0	0	1	0	0	0	0	0	0	0	0	4	40
AFLA_000403	gene-AFLA_000403	rna-gnl|WGS:AAIH|mRNA411	protein_coding	0	6	1	69	0	0	0	0	27	0	0	0	5	1	0	0	1	0	0	0	0	5	38
AFLA_000404	gene-AFLA_000404	rna-gnl|WGS:AAIH|mRNA412	protein_coding	0	0	2	70	0	0	1	0	21	0	0	0	1	1	0	0	0	0	0	0	0	0	48
AFLA_000405	gene-AFLA_000405	rna-gnl|WGS:AAIH|mRNA413	protein_coding	0	4	4	75	0	0	0	0	40	0	0	0	0	4	0	0	0	0	0	0	0	4	35
AFLA_000406	gene-AFLA_000406	rna-gnl|WGS:AAIH|mRNA414	protein_coding	0	0	1	56	0	1	0	0	21	0	0	0	0	0	0	0	0	0	0	0	0	0	35
AFLA_000407	gene-AFLA_000407	rna-gnl|WGS:AAIH|mRNA415	protein_coding	0	3	1	59	0	0	0	0	36	0	0	0	0	1	0	0	0	0	0	0	0	3	23
AFLA_000408	gene-AFLA_000408	rna-gnl|WGS:AAIH|mRNA416	protein_coding	0	0	0	64	0	0	0	0	42	0	0	0	0	0	0	0	0	0	0	0	0	0	22
AFLA_000409	gene-AFLA_000409	rna-gnl|WGS:AAIH|mRNA417	protein_coding	0	0	1	85	0	0	0	0	24	0	0	0	0	1	0	0	0	0	0	0	0	0	61
AFLA_000410	gene-AFLA_000410	rna-gnl|WGS:AAIH|mRNA418	protein_coding	0	3	0	104	0	0	0	0	64	0	0	0	0	0	0	0	0	0	0	0	0	3	40
AFLA_000411	gene-AFLA_000411	rna-gnl|WGS:AAIH|mRNA419	protein_coding	0	0	0	112	0	0	0	0	62	0	0	0	0	0	0	0	0	0	0	0	0	0	50
AFLA_000412	gene-AFLA_000412	rna-gnl|WGS:AAIH|mRNA420	protein_coding	0	2	5	94	0	0	0	0	31	0	0	0	0	5	0	0	0	0	0	0	0	2	63
AFLA_000413	gene-AFLA_000413	rna-gnl|WGS:AAIH|mRNA421	protein_coding	2	2	9	86	0	0	0	0	63	0	1	0	7	9	0	0	0	0	1	0	0	2	16
AFLA_000414	gene-AFLA_000414	rna-gnl|WGS:AAIH|mRNA422	protein_coding	0	4	1	92	0	0	0	0	53	0	0	0	1	1	0	0	1	0	0	0	0	3	39
AFLA_000415	gene-AFLA_000415	rna-gnl|WGS:AAIH|mRNA423	protein_coding	0	9	4	61	0	0	0	0	18	0	0	0	10	4	0	0	4	0	0	0	0	6	36
AFLA_000416	gene-AFLA_000416	rna-gnl|WGS:AAIH|mRNA424	protein_coding	0	3	0	74	0	0	0	0	22	0	0	0	1	0	0	0	0	0	0	0	0	3	51
AFLA_000417	gene-AFLA_000417	rna-gnl|WGS:AAIH|mRNA425	protein_coding	0	1	1	63	0	0	0	0	22	0	0	0	0	1	0	0	0	0	0	0	0	1	41
AFLA_000418	gene-AFLA_000418	rna-gnl|WGS:AAIH|mRNA426	protein_coding	0	6	1	46	0	0	0	0	25	0	0	0	1	1	0	0	0	0	0	0	0	6	20
AFLA_000419	gene-AFLA_000419	rna-gnl|WGS:AAIH|mRNA427	protein_coding	0	1	2	49	0	0	0	0	22	0	0	0	0	2	0	0	0	0	0	0	0	1	27
AFLA_000420	gene-AFLA_000420	rna-gnl|WGS:AAIH|mRNA428	protein_coding	0	0	0	43	0	0	0	0	13	0	0	0	2	0	0	0	0	0	0	0	0	0	28
AFLA_000421	gene-AFLA_000421	rna-gnl|WGS:AAIH|mRNA429	protein_coding	0	0	0	36	0	0	0	0	26	0	0	0	0	0	0	0	0	0	0	0	0	0	10
AFLA_000422	gene-AFLA_000422	rna-gnl|WGS:AAIH|mRNA430	protein_coding	0	0	0	34	0	0	0	0	14	0	0	0	1	0	0	0	0	0	0	0	0	0	19
AFLA_000423	gene-AFLA_000423	rna-gnl|WGS:AAIH|mRNA431	protein_coding	0	1	0	28	0	0	0	0	14	0	0	0	0	0	0	0	0	0	0	0	0	1	14
AFLA_000424	gene-AFLA_000424	rna-gnl|WGS:AAIH|mRNA432	protein_coding	0	2	1	20	0	0	0	0	10	0	0	0	1	1	0	0	0	0	0	0	0	2	9
AFLA_000425	gene-AFLA_000425	rna-gnl|WGS:AAIH|mRNA433	protein_coding	0	1	1	26	0	0	0	0	12	0	0	0	1	1	0	0	0	0	0	0	0	1	13
AFLA_000426	gene-AFLA_000426	rna-gnl|WGS:AAIH|mRNA434	protein_coding	0	0	3	28	0	0	0	0	14	0	0	0	0	3	0	0	0	0	0	0	0	0	14
AFLA_000427	gene-AFLA_000427	rna-gnl|WGS:AAIH|mRNA435	protein_coding	0	5	2	27	0	0	0	0	10	0	0	0	1	2	0	0	0	0	0	0	0	5	16
AFLA_000428	gene-AFLA_000428	rna-gnl|WGS:AAIH|mRNA436	protein_coding	0	1	0	26	0	0	0	0	11	0	0	0	1	0	0	0	1	0	0	0	0	0	15
AFLA_000429	gene-AFLA_000429	rna-gnl|WGS:AAIH|mRNA437	protein_coding	0	1	5	51	0	0	0	0	37	0	0	0	0	5	0	0	0	0	0	0	0	1	14
AFLA_000430	gene-AFLA_000430	rna-gnl|WGS:AAIH|mRNA438	protein_coding	0	0	0	65	0	0	0	0	48	0	0	0	0	0	0	0	0	0	0	0	0	0	17
AFLA_000431	gene-AFLA_000431	rna-gnl|WGS:AAIH|mRNA439	protein_coding	0	1	4	100	0	0	0	0	15	0	0	0	5	4	0	0	1	0	0	0	0	1	80
AFLA_000431	gene-AFLA_000431	rna-gnl|WGS:AAIH|mRNA440	protein_coding	0	1	0	102	0	0	0	0	20	0	0	0	2	0	0	0	0	0	0	0	0	1	80
AFLA_000432	gene-AFLA_000432	rna-gnl|WGS:AAIH|mRNA441	protein_coding	0	6	2	113	0	0	0	0	74	0	0	0	0	2	0	0	0	0	0	0	0	6	39
AFLA_000433	gene-AFLA_000433	rna-gnl|WGS:AAIH|mRNA442	protein_coding	0	5	1	97	0	0	0	0	81	0	0	0	0	1	0	0	0	0	0	0	0	5	16
AFLA_000434	gene-AFLA_000434	rna-gnl|WGS:AAIH|mRNA443	protein_coding	0	5	0	85	0	0	0	0	73	0	0	0	1	0	0	0	0	0	0	0	0	5	11
AFLA_000435	gene-AFLA_000435	rna-gnl|WGS:AAIH|mRNA444	protein_coding	0	3	0	39	0	0	0	0	27	0	0	0	1	0	0	0	0	0	0	0	0	3	11
AFLA_000436	gene-AFLA_000436	rna-gnl|WGS:AAIH|mRNA445	protein_coding	0	6	2	31	0	0	0	0	15	0	0	0	2	2	0	0	0	0	0	0	0	6	14
AFLA_000437	gene-AFLA_000437	rna-gnl|WGS:AAIH|mRNA446	protein_coding	0	1	1	31	0	0	0	0	14	0	0	0	0	1	0	0	0	0	0	0	0	1	17
AFLA_000438	gene-AFLA_000438	rna-gnl|WGS:AAIH|mRNA447	protein_coding	0	2	0	28	0	0	0	0	13	0	0	0	0	0	0	0	0	0	0	0	0	2	15
AFLA_000439	gene-AFLA_000439	rna-gnl|WGS:AAIH|mRNA448	protein_coding	0	2	1	26	0	0	0	0	16	0	0	0	1	1	0	0	0	0	0	0	0	2	9
AFLA_000440	gene-AFLA_000440	rna-gnl|WGS:AAIH|mRNA449	protein_coding	0	2	1	27	0	0	0	0	13	0	0	0	1	1	0	0	0	0	0	0	0	2	13
AFLA_000441	gene-AFLA_000441	rna-gnl|WGS:AAIH|mRNA450	protein_coding	0	1	0	28	0	0	0	0	15	0	0	0	1	0	0	0	0	0	0	0	0	1	12
AFLA_000442	gene-AFLA_000442	rna-gnl|WGS:AAIH|mRNA451	protein_coding	0	2	0	24	0	0	0	0	9	0	0	0	1	0	0	0	0	0	0	0	0	2	14
AFLA_000443	gene-AFLA_000443	rna-gnl|WGS:AAIH|mRNA452	protein_coding	1	3	0	25	0	0	0	0	13	0	1	0	3	0	0	0	2	0	0	0	0	1	11
AFLA_000444	gene-AFLA_000444	rna-gnl|WGS:AAIH|mRNA453	protein_coding	0	0	1	26	0	0	1	0	13	0	0	0	0	0	0	0	0	0	0	0	0	0	13
AFLA_000445	gene-AFLA_000445	rna-gnl|WGS:AAIH|mRNA454	protein_coding	0	0	0	31	0	0	0	0	15	0	0	0	2	0	0	0	0	0	0	0	0	0	14
AFLA_000446	gene-AFLA_000446	rna-gnl|WGS:AAIH|mRNA455	protein_coding	0	0	0	30	0	0	0	0	11	0	0	0	4	0	0	0	0	0	0	0	0	0	15
AFLA_000447	gene-AFLA_000447	rna-gnl|WGS:AAIH|mRNA456	protein_coding	0	1	1	25	0	0	0	0	15	0	0	0	0	1	0	0	0	0	0	0	0	1	10
AFLA_000448	gene-AFLA_000448	rna-gnl|WGS:AAIH|mRNA457	protein_coding	0	1	1	27	0	0	0	0	10	0	0	0	0	1	0	0	0	0	0	0	0	1	17
AFLA_000449	gene-AFLA_000449	rna-gnl|WGS:AAIH|mRNA458	protein_coding	0	0	0	64	0	0	0	0	11	0	0	0	2	0	0	0	0	0	0	0	0	0	51
AFLA_000450	gene-AFLA_000450	rna-gnl|WGS:AAIH|mRNA459	protein_coding	0	1	2	115	0	0	0	0	106	0	0	0	0	2	0	0	0	0	0	0	0	1	9
AFLA_000451	gene-AFLA_000451	rna-gnl|WGS:AAIH|mRNA460	protein_coding	2	3	0	119	0	0	0	0	14	0	2	0	22	0	0	0	3	0	0	1	0	1	85
AFLA_000452	gene-AFLA_000452	rna-gnl|WGS:AAIH|mRNA461	protein_coding	1	1	7	120	0	0	0	0	65	0	1	0	2	7	0	0	0	0	0	0	0	1	53
AFLA_000453	gene-AFLA_000453	rna-gnl|WGS:AAIH|mRNA462	protein_coding	0	2	0	104	0	0	0	0	55	0	0	0	1	0	0	0	0	0	0	0	0	2	48
AFLA_000454	gene-AFLA_000454	rna-gnl|WGS:AAIH|mRNA463	protein_coding	1	0	5	87	0	0	2	0	28	0	0	0	0	3	0	0	0	0	1	0	0	0	59
AFLA_000455	gene-AFLA_000455	rna-gnl|WGS:AAIH|mRNA464	protein_coding	0	1	1	56	0	0	0	0	29	0	0	0	0	1	0	0	0	0	0	0	0	1	27
AFLA_000456	gene-AFLA_000456	rna-gnl|WGS:AAIH|mRNA465	protein_coding	0	1	0	44	0	0	0	0	22	0	0	0	2	0	0	0	1	0	0	0	0	0	21
AFLA_000457	gene-AFLA_000457	rna-gnl|WGS:AAIH|mRNA466	protein_coding	0	0	1	34	0	0	0	0	22	0	0	0	2	1	0	0	0	0	0	0	0	0	10
AFLA_000458	gene-AFLA_000458	rna-gnl|WGS:AAIH|mRNA467	protein_coding	0	1	2	33	0	0	0	0	18	0	0	0	1	2	0	0	1	0	0	0	0	0	15
AFLA_000459	gene-AFLA_000459	rna-gnl|WGS:AAIH|mRNA468	protein_coding	0	1	1	33	0	0	0	0	13	0	0	0	4	1	0	0	0	0	0	0	0	1	16
AFLA_000460	gene-AFLA_000460	rna-gnl|WGS:AAIH|mRNA469	protein_coding	0	7	2	36	0	0	0	0	18	0	0	0	0	2	0	0	0	0	0	0	0	7	18
AFLA_000461	gene-AFLA_000461	rna-gnl|WGS:AAIH|mRNA470	protein_coding	0	3	1	38	0	0	1	0	20	0	0	0	0	0	0	0	0	0	0	0	0	3	18
AFLA_000462	gene-AFLA_000462	rna-gnl|WGS:AAIH|mRNA471	protein_coding	0	2	2	38	0	0	0	0	20	0	0	0	0	2	0	0	0	0	0	0	0	2	18
AFLA_000463	gene-AFLA_000463	rna-gnl|WGS:AAIH|mRNA472	protein_coding	1	0	1	33	0	0	0	0	17	0	1	0	0	1	0	0	0	0	0	0	0	0	16
AFLA_000464	gene-AFLA_000464	rna-gnl|WGS:AAIH|mRNA473	protein_coding	0	2	0	35	0	0	0	0	15	0	0	0	3	0	0	0	0	0	0	0	0	2	17
AFLA_000465	gene-AFLA_000465	rna-gnl|WGS:AAIH|mRNA474	protein_coding	0	0	1	36	0	0	0	0	20	0	0	0	0	1	0	0	0	0	0	0	0	0	16
AFLA_000466	gene-AFLA_000466	rna-gnl|WGS:AAIH|mRNA475	protein_coding	0	2	3	28	0	0	1	0	13	0	0	0	1	2	0	0	0	0	0	0	0	2	14
AFLA_000467	gene-AFLA_000467	rna-gnl|WGS:AAIH|mRNA476	protein_coding	0	0	2	23	0	0	0	0	6	0	0	0	0	2	0	0	0	0	0	0	0	0	17
AFLA_000468	gene-AFLA_000468	rna-gnl|WGS:AAIH|mRNA477	protein_coding	0	1	4	44	0	0	0	0	28	0	0	0	0	4	0	0	0	0	0	0	0	1	16
AFLA_000469	gene-AFLA_000469	rna-gnl|WGS:AAIH|mRNA478	protein_coding	0	2	2	50	0	0	0	1	25	0	0	0	1	1	0	0	0	0	0	0	0	2	24
AFLA_000470	gene-AFLA_000470	rna-gnl|WGS:AAIH|mRNA479	protein_coding	0	3	2	37	0	0	0	0	15	0	0	0	0	2	0	0	0	0	0	0	0	3	22
AFLA_000471	gene-AFLA_000471	rna-gnl|WGS:AAIH|mRNA480	protein_coding	0	1	0	41	0	0	0	0	23	0	0	0	0	0	0	0	0	0	0	0	0	1	18
AFLA_000472	gene-AFLA_000472	rna-gnl|WGS:AAIH|mRNA481	protein_coding	0	3	5	39	0	0	0	1	18	0	0	0	4	4	0	0	1	0	0	0	0	2	18
AFLA_000473	gene-AFLA_000473	rna-gnl|WGS:AAIH|mRNA482	protein_coding	0	0	1	42	0	0	0	0	24	0	0	0	1	1	0	0	0	0	0	0	0	0	17
AFLA_000474	gene-AFLA_000474	rna-gnl|WGS:AAIH|mRNA483	protein_coding	0	0	0	37	0	0	0	0	20	0	0	0	0	0	0	0	0	0	0	0	0	0	17
AFLA_000475	gene-AFLA_000475	rna-gnl|WGS:AAIH|mRNA484	protein_coding	0	0	0	27	0	0	0	0	2	0	0	0	0	0	0	0	0	0	0	0	0	0	25
AFLA_000476	gene-AFLA_000476	rna-gnl|WGS:AAIH|mRNA485	protein_coding	0	0	0	26	0	0	0	0	21	0	0	0	0	0	0	0	0	0	0	0	0	0	5
AFLA_000477	gene-AFLA_000477	rna-gnl|WGS:AAIH|mRNA486	protein_coding	0	0	0	19	0	0	0	0	14	0	0	0	1	0	0	0	0	0	0	0	0	0	4
AFLA_000478	gene-AFLA_000478	rna-gnl|WGS:AAIH|mRNA487	protein_coding	0	0	0	6	0	0	0	0	2	0	0	0	0	0	0	0	0	0	0	0	0	0	4
AFLA_000479	gene-AFLA_000479	rna-gnl|WGS:AAIH|mRNA488	protein_coding	0	0	0	8	0	0	0	0	5	0	0	0	0	0	0	0	0	0	0	0	0	0	3
AFLA_000480	gene-AFLA_000480	rna-gnl|WGS:AAIH|mRNA489	protein_coding	0	0	0	6	0	0	0	0	4	0	0	0	0	0	0	0	0	0	0	0	0	0	2
AFLA_000481	gene-AFLA_000481	rna-gnl|WGS:AAIH|mRNA490	protein_coding	0	0	0	6	0	0	0	0	3	0	0	0	1	0	0	0	0	0	0	0	0	0	2
AFLA_000482	gene-AFLA_000482	rna-gnl|WGS:AAIH|mRNA491	protein_coding	0	0	1	3	0	0	0	0	1	0	0	0	0	1	0	0	0	0	0	0	0	0	2
AFLA_000483	gene-AFLA_000483	rna-gnl|WGS:AAIH|mRNA492	protein_coding	0	0	1	3	0	0	0	0	2	0	0	0	0	1	0	0	0	0	0	0	0	0	1
AFLA_000484	gene-AFLA_000484	rna-gnl|WGS:AAIH|mRNA493	protein_coding	0	0	0	3	0	0	0	0	2	0	0	0	0	0	0	0	0	0	0	0	0	0	1
AFLA_000485	gene-AFLA_000485	rna-gnl|WGS:AAIH|mRNA494	protein_coding	0	0	0	3	0	0	0	0	2	0	0	0	0	0	0	0	0	0	0	0	0	0	1
AFLA_000486	gene-AFLA_000486	rna-gnl|WGS:AAIH|mRNA495	protein_coding	0	0	0	8	0	0	0	0	7	0	0	0	0	0	0	0	0	0	0	0	0	0	1
AFLA_000487	gene-AFLA_000487	rna-gnl|WGS:AAIH|mRNA496	protein_coding	0	0	0	7	0	0	0	0	0	0	0	0	0	0	0	0	0	0	0	0	0	0	7
AFLA_000488	gene-AFLA_000488	rna-gnl|WGS:AAIH|mRNA497	protein_coding	0	0	0	7	0	0	0	0	5	0	0	0	0	0	0	0	0	0	0	0	0	0	2
AFLA_000489	gene-AFLA_000489	rna-gnl|WGS:AAIH|mRNA498	protein_coding	0	0	0	8	0	0	0	0	1	0	0	0	0	0	0	0	0	0	0	0	0	0	7
AFLA_000490	gene-AFLA_000490	rna-gnl|WGS:AAIH|mRNA499	protein_coding	0	0	0	10	0	0	0	0	5	0	0	0	0	0	0	0	0	0	0	0	0	0	5
AFLA_000491	gene-AFLA_000491	rna-gnl|WGS:AAIH|mRNA500	protein_coding	0	0	0	19	0	0	0	0	1	0	0	0	0	0	0	0	0	0	0	0	0	0	18
AFLA_000492	gene-AFLA_000492	rna-gnl|WGS:AAIH|mRNA501	protein_coding	9	2	3	11	0	0	0	0	4	0	7	0	1	3	0	1	0	0	1	0	0	2	7
AFLA_000493	gene-AFLA_000493	rna-gnl|WGS:AAIH|mRNA502	protein_coding	0	0	0	20	0	0	0	0	3	0	0	0	0	0	0	0	0	0	0	0	0	0	17
AFLA_000494	gene-AFLA_000494	rna-gnl|WGS:AAIH|mRNA503	protein_coding	0	0	0	10	0	0	0	0	6	0	0	0	0	0	0	0	0	0	0	0	0	0	4
AFLA_000495	gene-AFLA_000495	rna-gnl|WGS:AAIH|mRNA504	protein_coding	0	0	0	6	0	0	0	0	2	0	0	0	0	0	0	0	0	0	0	0	0	0	4
AFLA_000496	gene-AFLA_000496	rna-gnl|WGS:AAIH|mRNA505	protein_coding	0	0	1	5	0	0	0	0	4	0	0	0	0	1	0	0	0	0	0	0	0	0	1
AFLA_000497	gene-AFLA_000497	rna-gnl|WGS:AAIH|mRNA506	protein_coding	0	0	0	6	0	0	0	0	6	0	0	0	0	0	0	0	0	0	0	0	0	0	0
AFLA_000498	gene-AFLA_000498	rna-gnl|WGS:AAIH|mRNA507	protein_coding	0	0	0	4	0	0	0	0	2	0	0	0	0	0	0	0	0	0	0	0	0	0	2
AFLA_000499	gene-AFLA_000499	rna-gnl|WGS:AAIH|mRNA508	protein_coding	0	0	0	2	0	0	0	0	0	0	0	0	0	0	0	0	0	0	0	0	0	0	2
AFLA_000500	gene-AFLA_000500	rna-gnl|WGS:AAIH|mRNA509	protein_coding	0	1	0	1	0	0	0	0	0	0	0	0	0	0	0	0	0	0	0	0	0	1	1
AFLA_000501	gene-AFLA_000501	rna-gnl|WGS:AAIH|mRNA510	protein_coding	0	0	0	3	0	0	0	0	1	0	0	0	0	0	0	0	0	0	0	0	0	0	2
AFLA_000502	gene-AFLA_000502	rna-gnl|WGS:AAIH|mRNA511	protein_coding	0	0	0	4	0	0	0	0	2	0	0	0	0	0	0	0	0	0	0	0	0	0	2
AFLA_000503	gene-AFLA_000503	rna-gnl|WGS:AAIH|mRNA512	protein_coding	0	0	0	2	0	0	0	0	1	0	0	0	0	0	0	0	0	0	0	0	0	0	1
AFLA_000504	gene-AFLA_000504	rna-gnl|WGS:AAIH|mRNA513	protein_coding	0	0	0	2	0	0	0	0	1	0	0	0	0	0	0	0	0	0	0	0	0	0	1
AFLA_000505	gene-AFLA_000505	rna-gnl|WGS:AAIH|mRNA514	protein_coding	0	0	0	3	0	0	0	0	1	0	0	0	0	0	0	0	0	0	0	0	0	0	2
AFLA_000506	gene-AFLA_000506	rna-gnl|WGS:AAIH|mRNA515	protein_coding	0	0	0	2	0	0	0	0	1	0	0	0	0	0	0	0	0	0	0	0	0	0	1
AFLA_000507	gene-AFLA_000507	rna-gnl|WGS:AAIH|mRNA516	protein_coding	0	0	0	2	0	0	0	0	1	0	0	0	0	0	0	0	0	0	0	0	0	0	1
AFLA_000508	gene-AFLA_000508	rna-gnl|WGS:AAIH|mRNA517	protein_coding	0	0	0	2	0	0	0	0	1	0	0	0	0	0	0	0	0	0	0	0	0	0	1
AFLA_000509	gene-AFLA_000509	rna-gnl|WGS:AAIH|mRNA518	protein_coding	0	0	0	6	0	0	0	0	1	0	0	0	0	0	0	0	0	0	0	0	0	0	5
AFLA_000510	gene-AFLA_000510	rna-gnl|WGS:AAIH|mRNA519	protein_coding	0	0	1	8	0	0	0	0	1	0	0	0	0	1	0	0	0	0	0	0	0	0	7
AFLA_000511	gene-AFLA_000511	rna-gnl|WGS:AAIH|mRNA520	protein_coding	0	2	1	9	0	0	0	0	4	0	0	0	0	1	0	0	0	0	0	0	0	2	5
AFLA_000512	gene-AFLA_000512	rna-gnl|WGS:AAIH|mRNA521	protein_coding	0	0	1	9	0	0	0	0	6	0	0	0	0	1	0	0	0	0	0	0	0	0	3
AFLA_000513	gene-AFLA_000513	rna-gnl|WGS:AAIH|mRNA522	protein_coding	0	0	0	9	0	0	0	0	5	0	0	0	0	0	0	0	0	0	0	0	0	0	4
AFLA_000514	gene-AFLA_000514	rna-gnl|WGS:AAIH|mRNA523	protein_coding	0	0	0	14	0	0	0	0	10	0	0	0	1	0	0	0	0	0	0	0	0	0	3
AFLA_000515	gene-AFLA_000515	rna-gnl|WGS:AAIH|mRNA524	protein_coding	0	0	0	13	0	0	0	0	4	0	0	0	0	0	0	0	0	0	0	0	0	0	9
AFLA_000516	gene-AFLA_000516	rna-gnl|WGS:AAIH|mRNA525	protein_coding	0	1	0	11	0	0	0	0	4	0	0	0	0	0	0	0	0	0	0	0	0	1	7
AFLA_000517	gene-AFLA_000517	rna-gnl|WGS:AAIH|mRNA526	protein_coding	0	0	0	12	0	0	0	0	10	0	0	0	0	0	0	0	0	0	0	0	0	0	2
AFLA_000518	gene-AFLA_000518	rna-gnl|WGS:AAIH|mRNA527	protein_coding	0	0	0	13	0	0	0	0	3	0	0	0	1	0	0	0	0	0	0	0	0	0	9
AFLA_000519	gene-AFLA_000519	rna-gnl|WGS:AAIH|mRNA528	protein_coding	0	1	0	20	0	0	0	0	8	0	0	0	0	0	0	0	0	0	0	0	0	1	12
AFLA_000520	gene-AFLA_000520	rna-gnl|WGS:AAIH|mRNA529	protein_coding	0	0	0	16	0	0	0	0	12	0	0	0	1	0	0	0	0	0	0	0	0	0	3
AFLA_000521	gene-AFLA_000521	rna-gnl|WGS:AAIH|mRNA530	protein_coding	1	1	2	11	0	0	0	0	4	0	0	0	4	2	1	0	0	0	0	0	0	1	4
AFLA_000522	gene-AFLA_000522	rna-gnl|WGS:AAIH|mRNA531	protein_coding	0	0	0	16	0	0	0	0	11	0	0	0	1	0	0	0	0	0	0	0	0	0	4
AFLA_000523	gene-AFLA_000523	rna-gnl|WGS:AAIH|mRNA532	protein_coding	0	0	1	18	0	0	0	0	6	0	0	0	0	1	0	0	0	0	0	0	0	0	12
AFLA_000523	gene-AFLA_000523	rna-gnl|WGS:AAIH|mRNA533	protein_coding	0	0	0	19	0	0	0	0	6	0	0	0	0	0	0	0	0	0	0	0	0	0	13
AFLA_000524	gene-AFLA_000524	rna-gnl|WGS:AAIH|mRNA534	protein_coding	0	0	0	18	0	0	0	0	11	0	0	0	0	0	0	0	0	0	0	0	0	0	7
AFLA_000525	gene-AFLA_000525	rna-gnl|WGS:AAIH|mRNA535	protein_coding	0	1	0	11	0	0	0	0	7	0	0	0	0	0	0	0	0	0	0	0	0	1	4
AFLA_000526	gene-AFLA_000526	rna-gnl|WGS:AAIH|mRNA536	protein_coding	0	1	0	12	0	0	0	0	7	0	0	0	0	0	0	0	0	0	0	0	0	1	5
AFLA_000527	gene-AFLA_000527	rna-gnl|WGS:AAIH|mRNA537	protein_coding	1	0	0	11	0	0	0	0	6	0	1	0	0	0	0	0	0	0	0	0	0	0	5
AFLA_000528	gene-AFLA_000528	rna-gnl|WGS:AAIH|mRNA538	protein_coding	0	0	1	12	0	0	0	0	4	0	0	0	1	1	0	0	0	0	0	0	0	0	7
AFLA_000529	gene-AFLA_000529	rna-gnl|WGS:AAIH|mRNA539	protein_coding	0	1	1	17	0	0	0	0	8	0	0	0	1	1	0	0	0	0	0	0	0	1	8
AFLA_000530	gene-AFLA_000530	rna-gnl|WGS:AAIH|mRNA540	protein_coding	0	14	4	12	0	0	0	1	7	0	0	0	0	3	0	0	0	0	0	0	0	14	5
AFLA_000531	gene-AFLA_000531	rna-gnl|WGS:AAIH|mRNA541	protein_coding	0	0	0	16	0	0	0	0	11	0	0	0	0	0	0	0	0	0	0	0	0	0	5
AFLA_000532	gene-AFLA_000532	rna-gnl|WGS:AAIH|mRNA542	protein_coding	0	0	0	23	0	0	0	0	5	0	0	0	2	0	0	0	0	0	0	0	0	0	16
AFLA_000533	gene-AFLA_000533	rna-gnl|WGS:AAIH|mRNA543	protein_coding	0	1	0	21	0	0	0	0	12	0	0	0	0	0	0	0	0	0	0	0	0	1	9
AFLA_000534	gene-AFLA_000534	rna-gnl|WGS:AAIH|mRNA544	protein_coding	0	0	0	23	0	0	0	0	12	0	0	0	0	0	0	0	0	0	0	0	0	0	11
AFLA_000535	gene-AFLA_000535	rna-gnl|WGS:AAIH|mRNA545	protein_coding	0	0	1	33	0	0	0	0	17	0	0	0	0	1	0	0	0	0	0	0	0	0	16
AFLA_000536	gene-AFLA_000536	rna-gnl|WGS:AAIH|mRNA546	protein_coding	0	5	5	31	0	0	0	0	18	0	0	0	2	5	0	0	0	0	0	0	0	5	11
AFLA_000537	gene-AFLA_000537	rna-gnl|WGS:AAIH|mRNA547	protein_coding	0	1	0	37	0	0	0	0	18	0	0	0	2	0	0	0	0	0	0	0	0	1	17
AFLA_000538	gene-AFLA_000538	rna-gnl|WGS:AAIH|mRNA548	protein_coding	0	2	10	28	0	0	0	0	16	0	0	0	0	10	0	0	0	0	0	0	0	2	12
AFLA_000539	gene-AFLA_000539	rna-gnl|WGS:AAIH|mRNA549	protein_coding	0	3	0	37	0	0	0	0	17	0	0	0	2	0	0	0	0	0	0	0	0	3	18
AFLA_000540	gene-AFLA_000540	rna-gnl|WGS:AAIH|mRNA550	protein_coding	0	0	0	40	0	0	0	0	20	0	0	0	1	0	0	0	0	0	0	0	0	0	19
AFLA_000541	gene-AFLA_000541	rna-gnl|WGS:AAIH|mRNA551	protein_coding	0	0	0	35	0	0	0	0	14	0	0	0	1	0	0	0	0	0	0	0	0	0	20
AFLA_000542	gene-AFLA_000542	rna-gnl|WGS:AAIH|mRNA552	protein_coding	1	0	0	35	0	0	0	0	16	0	0	0	6	0	1	0	0	0	0	0	0	0	14
AFLA_000543	gene-AFLA_000543	rna-gnl|WGS:AAIH|mRNA553	protein_coding	0	4	3	32	0	0	0	0	19	0	0	0	0	3	0	0	0	0	0	0	0	4	13
AFLA_000544	gene-AFLA_000544	rna-gnl|WGS:AAIH|mRNA554	protein_coding	0	0	0	28	0	0	0	0	13	0	0	0	0	0	0	0	0	0	0	0	0	0	15
AFLA_000545	gene-AFLA_000545	rna-gnl|WGS:AAIH|mRNA555	protein_coding	0	2	0	27	0	0	0	0	12	0	0	0	0	0	0	0	0	0	0	0	0	2	15
AFLA_000546	gene-AFLA_000546	rna-gnl|WGS:AAIH|mRNA556	protein_coding	0	1	0	27	0	0	0	0	12	0	0	0	3	0	0	0	0	0	0	0	0	1	12
AFLA_000547	gene-AFLA_000547	rna-gnl|WGS:AAIH|mRNA557	protein_coding	0	1	1	24	0	0	0	0	13	0	0	0	0	1	0	0	0	0	0	0	0	1	11
AFLA_000548	gene-AFLA_000548	rna-gnl|WGS:AAIH|mRNA558	protein_coding	0	1	0	29	0	0	0	0	13	0	0	0	1	0	0	0	0	0	0	0	0	1	15
AFLA_000549	gene-AFLA_000549	rna-gnl|WGS:AAIH|mRNA559	protein_coding	0	1	2	31	0	0	0	0	15	0	0	0	0	2	0	0	0	0	0	0	0	1	16
AFLA_000550	gene-AFLA_000550	rna-gnl|WGS:AAIH|mRNA560	protein_coding	0	3	0	23	0	0	0	0	10	0	0	0	0	0	0	0	0	0	0	0	0	3	13
AFLA_000551	gene-AFLA_000551	rna-gnl|WGS:AAIH|mRNA561	protein_coding	0	0	0	23	0	0	0	0	12	0	0	0	0	0	0	0	0	0	0	0	0	0	11
AFLA_000552	gene-AFLA_000552	rna-gnl|WGS:AAIH|mRNA562	protein_coding	0	2	1	20	0	0	0	0	6	0	0	0	0	1	0	0	0	0	0	0	0	2	14
AFLA_000553	gene-AFLA_000553	rna-gnl|WGS:AAIH|mRNA563	protein_coding	0	0	0	17	0	0	0	0	8	0	0	0	3	0	0	0	0	0	0	0	0	0	6
AFLA_000554	gene-AFLA_000554	rna-gnl|WGS:AAIH|mRNA564	protein_coding	0	1	0	19	0	0	0	0	10	0	0	0	0	0	0	0	0	0	0	0	0	1	9
AFLA_000555	gene-AFLA_000555	rna-gnl|WGS:AAIH|mRNA565	protein_coding	0	6	1	13	0	0	0	0	4	0	0	0	3	1	0	0	1	0	0	0	0	5	7
AFLA_000555	gene-AFLA_000555	rna-gnl|WGS:AAIH|mRNA566	protein_coding	0	4	1	15	0	0	0	0	8	0	0	0	1	1	0	0	1	0	0	0	0	3	7
AFLA_000556	gene-AFLA_000556	rna-gnl|WGS:AAIH|mRNA567	protein_coding	0	1	1	16	0	0	0	0	6	0	0	0	1	1	0	0	0	0	0	0	0	1	9
AFLA_000557	gene-AFLA_000557	rna-gnl|WGS:AAIH|mRNA568	protein_coding	0	1	0	16	0	0	0	0	7	0	0	0	3	0	0	0	0	0	0	0	0	1	6
AFLA_000558	gene-AFLA_000558	rna-gnl|WGS:AAIH|mRNA569	protein_coding	0	0	0	18	0	0	0	0	9	0	0	0	0	0	0	0	0	0	0	0	0	0	9
AFLA_000559	gene-AFLA_000559	rna-gnl|WGS:AAIH|mRNA570	protein_coding	0	0	0	18	0	0	0	0	10	0	0	0	0	0	0	0	0	0	0	0	0	0	8
AFLA_000560	gene-AFLA_000560	rna-gnl|WGS:AAIH|mRNA571	protein_coding	0	0	0	18	0	0	0	0	9	0	0	0	0	0	0	0	0	0	0	0	0	0	9
AFLA_000561	gene-AFLA_000561	rna-gnl|WGS:AAIH|mRNA572	protein_coding	0	2	1	22	0	0	0	0	13	0	0	0	1	1	0	0	0	0	0	0	0	2	8
AFLA_000562	gene-AFLA_000562	rna-gnl|WGS:AAIH|mRNA573	protein_coding	0	0	2	18	0	0	0	0	8	0	0	0	0	2	0	0	0	0	0	0	0	0	10
AFLA_000563	gene-AFLA_000563	rna-gnl|WGS:AAIH|mRNA574	protein_coding	0	1	1	19	0	0	0	0	7	0	0	0	0	1	0	0	0	0	0	0	0	1	12
AFLA_000564	gene-AFLA_000564	rna-gnl|WGS:AAIH|mRNA575	protein_coding	0	2	2	14	0	0	0	0	5	0	0	0	0	2	0	0	0	0	0	0	0	2	9
AFLA_000565	gene-AFLA_000565	rna-gnl|WGS:AAIH|mRNA576	protein_coding	0	1	0	12	0	0	0	0	7	0	0	0	0	0	0	0	0	0	0	0	0	1	5
AFLA_000566	gene-AFLA_000566	rna-gnl|WGS:AAIH|mRNA577	protein_coding	0	0	1	15	0	0	0	0	7	0	0	0	0	1	0	0	0	0	0	0	0	0	8
AFLA_000567	gene-AFLA_000567	rna-gnl|WGS:AAIH|mRNA578	protein_coding	0	0	1	27	0	0	0	0	20	0	0	0	1	1	0	0	0	0	0	0	0	0	6
AFLA_000568	gene-AFLA_000568	rna-gnl|WGS:AAIH|mRNA579	protein_coding	0	2	4	19	0	0	0	0	5	0	0	0	0	4	0	0	0	0	0	0	0	2	14
AFLA_000569	gene-AFLA_000569	rna-gnl|WGS:AAIH|mRNA580	protein_coding	0	1	0	27	0	0	0	0	7	0	0	0	0	0	0	0	0	0	0	0	0	1	20
AFLA_000570	gene-AFLA_000570	rna-gnl|WGS:AAIH|mRNA581	protein_coding	0	2	2	23	0	0	0	0	15	0	0	0	3	2	0	0	0	0	0	0	0	2	5
AFLA_000571	gene-AFLA_000571	rna-gnl|WGS:AAIH|mRNA582	protein_coding	0	0	3	10	0	0	0	0	7	0	0	0	0	3	0	0	0	0	0	0	0	0	3
AFLA_000572	gene-AFLA_000572	rna-gnl|WGS:AAIH|mRNA583	protein_coding	0	1	0	34	0	0	0	0	26	0	0	0	0	0	0	0	0	0	0	0	0	1	8
AFLA_000573	gene-AFLA_000573	rna-gnl|WGS:AAIH|mRNA584	protein_coding	0	0	0	27	0	0	0	0	19	0	0	0	6	0	0	0	0	0	0	0	0	0	2
AFLA_000573	gene-AFLA_000573	rna-gnl|WGS:AAIH|mRNA585	protein_coding	2	0	1	24	0	0	0	0	19	0	2	0	0	1	0	0	0	0	0	0	0	0	5
AFLA_000574	gene-AFLA_000574	rna-gnl|WGS:AAIH|mRNA586	protein_coding	0	0	0	28	0	0	0	0	18	0	0	0	0	0	0	0	0	0	0	0	0	0	10
AFLA_000575	gene-AFLA_000575	rna-gnl|WGS:AAIH|mRNA587	protein_coding	0	0	0	29	0	0	0	0	16	0	0	0	2	0	0	0	0	0	0	0	0	0	11
AFLA_000576	gene-AFLA_000576	rna-gnl|WGS:AAIH|mRNA588	protein_coding	0	2	0	28	0	0	0	0	3	0	0	0	7	0	0	0	1	0	0	0	0	1	19
AFLA_000577	gene-AFLA_000577	rna-gnl|WGS:AAIH|mRNA589	protein_coding	0	0	0	26	0	0	0	0	22	0	0	0	0	0	0	0	0	0	0	0	0	0	4
AFLA_000578	gene-AFLA_000578	rna-gnl|WGS:AAIH|mRNA590	protein_coding	0	0	0	6	0	0	0	0	2	0	0	0	0	0	0	0	0	0	0	0	0	0	4
AFLA_000579	gene-AFLA_000579	rna-gnl|WGS:AAIH|mRNA591	protein_coding	0	0	1	7	0	0	0	0	2	0	0	0	1	1	0	0	0	0	0	0	0	0	4
AFLA_000579	gene-AFLA_000579	rna-gnl|WGS:AAIH|mRNA592	protein_coding	0	0	1	6	0	0	0	0	2	0	0	0	0	1	0	0	0	0	0	0	0	0	4
AFLA_000580	gene-AFLA_000580	rna-gnl|WGS:AAIH|mRNA593	protein_coding	0	0	0	4	0	0	0	0	2	0	0	0	1	0	0	0	0	0	0	0	0	0	1
AFLA_000581	gene-AFLA_000581	rna-gnl|WGS:AAIH|mRNA594	protein_coding	0	0	0	4	0	0	0	0	2	0	0	0	0	0	0	0	0	0	0	0	0	0	2
AFLA_000582	gene-AFLA_000582	rna-gnl|WGS:AAIH|mRNA595	protein_coding	0	0	0	3	0	0	0	0	2	0	0	0	0	0	0	0	0	0	0	0	0	0	1
AFLA_000583	gene-AFLA_000583	rna-gnl|WGS:AAIH|mRNA596	protein_coding	0	0	0	5	0	0	0	0	3	0	0	0	0	0	0	0	0	0	0	0	0	0	2
AFLA_000584	gene-AFLA_000584	rna-gnl|WGS:AAIH|mRNA597	protein_coding	0	0	0	5	0	0	0	0	2	0	0	0	2	0	0	0	0	0	0	0	0	0	1
AFLA_000585	gene-AFLA_000585	rna-gnl|WGS:AAIH|mRNA598	protein_coding	0	0	0	5	0	0	0	0	3	0	0	0	0	0	0	0	0	0	0	0	0	0	2
AFLA_000586	gene-AFLA_000586	rna-gnl|WGS:AAIH|mRNA599	protein_coding	0	0	2	5	0	0	0	0	3	0	0	0	0	2	0	0	0	0	0	0	0	0	2
AFLA_000587	gene-AFLA_000587	rna-gnl|WGS:AAIH|mRNA600	protein_coding	0	0	0	12	0	0	0	0	3	0	0	0	0	0	0	0	0	0	0	0	0	0	9
AFLA_000588	gene-AFLA_000588	rna-gnl|WGS:AAIH|mRNA601	protein_coding	0	0	1	10	0	0	0	0	2	0	0	0	0	1	0	0	0	0	0	0	0	0	8
AFLA_000589	gene-AFLA_000589	rna-gnl|WGS:AAIH|mRNA602	protein_coding	1	0	0	9	0	0	0	0	7	0	1	0	0	0	0	0	0	0	0	0	0	0	2
AFLA_000590	gene-AFLA_000590	rna-gnl|WGS:AAIH|mRNA603	protein_coding	0	1	0	9	0	0	0	0	1	0	0	0	1	0	0	0	0	0	0	0	0	1	7
AFLA_000591	gene-AFLA_000591	rna-gnl|WGS:AAIH|mRNA604	protein_coding	0	0	1	9	0	0	0	0	9	0	0	0	0	1	0	0	0	0	0	0	0	0	0
AFLA_000592	gene-AFLA_000592	rna-gnl|WGS:AAIH|mRNA605	protein_coding	0	0	0	4	0	0	0	0	1	0	0	0	0	0	0	0	0	0	0	0	0	0	3
AFLA_000593	gene-AFLA_000593	rna-gnl|WGS:AAIH|mRNA606	protein_coding	0	0	0	2	0	0	0	0	1	0	0	0	1	0	0	0	0	0	0	0	0	0	0
AFLA_000594	gene-AFLA_000594	rna-gnl|WGS:AAIH|mRNA607	protein_coding	0	0	0	10	0	0	0	0	1	0	0	0	0	0	0	0	0	0	0	0	0	0	9
AFLA_000595	gene-AFLA_000595	rna-gnl|WGS:AAIH|mRNA608	protein_coding	0	3	0	37	0	0	0	0	29	0	0	0	0	0	0	0	0	0	0	0	0	3	8
AFLA_000596	gene-AFLA_000596	rna-gnl|WGS:AAIH|mRNA609	protein_coding	0	12	14	32	0	0	0	0	22	0	0	0	4	14	0	0	0	0	0	0	0	12	6
AFLA_000597	gene-AFLA_000597	rna-gnl|WGS:AAIH|mRNA610	protein_coding	0	0	3	45	0	0	0	0	22	0	0	0	1	3	0	0	0	0	0	0	0	0	22
AFLA_000598	gene-AFLA_000598	rna-gnl|WGS:AAIH|mRNA611	protein_coding	0	0	0	48	0	0	0	0	25	0	0	0	0	0	0	0	0	0	0	0	0	0	23
AFLA_000599	gene-AFLA_000599	rna-gnl|WGS:AAIH|mRNA612	protein_coding	0	0	0	53	0	0	0	0	25	0	0	0	1	0	0	0	0	0	0	0	0	0	27
AFLA_000600	gene-AFLA_000600	rna-gnl|WGS:AAIH|mRNA613	protein_coding	0	0	4	50	0	0	0	0	20	0	0	0	3	4	0	0	1	0	0	0	0	0	27
AFLA_000601	gene-AFLA_000601	rna-gnl|WGS:AAIH|mRNA614	protein_coding	0	5	1	43	0	0	0	0	14	0	0	0	0	1	0	0	0	0	0	0	0	5	29
AFLA_000602	gene-AFLA_000602	rna-gnl|WGS:AAIH|mRNA615	protein_coding	0	5	1	43	0	0	0	0	14	0	0	0	0	1	0	0	0	0	0	0	0	5	29
AFLA_000603	gene-AFLA_000603	rna-gnl|WGS:AAIH|mRNA616	protein_coding	0	1	0	39	0	0	0	0	23	0	0	0	1	0	0	0	0	0	0	0	0	1	15
AFLA_000604	gene-AFLA_000604	rna-gnl|WGS:AAIH|mRNA617	protein_coding	0	3	2	29	0	0	0	0	14	0	0	0	0	2	0	0	0	0	0	0	0	3	15
AFLA_000605	gene-AFLA_000605	rna-gnl|WGS:AAIH|mRNA618	protein_coding	0	2	1	29	0	0	0	0	13	0	0	0	2	1	0	0	0	0	0	0	0	2	14
AFLA_000606	gene-AFLA_000606	rna-gnl|WGS:AAIH|mRNA619	protein_coding	0	2	0	37	0	0	0	0	15	0	0	0	1	0	0	0	1	0	0	0	0	1	22
AFLA_000607	gene-AFLA_000607	rna-gnl|WGS:AAIH|mRNA620	protein_coding	2	0	0	33	0	0	0	0	18	0	0	0	4	0	0	2	0	0	0	0	0	0	13
AFLA_000608	gene-AFLA_000608	rna-gnl|WGS:AAIH|mRNA621	protein_coding	2	4	1	21	0	0	0	0	16	0	2	0	2	1	0	0	1	0	0	0	0	3	4
AFLA_000609	gene-AFLA_000609	rna-gnl|WGS:AAIH|mRNA622	protein_coding	1	8	3	39	0	0	0	0	18	0	1	0	0	3	0	0	0	0	0	0	0	8	21
AFLA_000610	gene-AFLA_000610	rna-gnl|WGS:AAIH|mRNA623	protein_coding	0	2	5	28	0	0	0	0	13	0	0	0	0	5	0	0	0	0	0	0	0	2	15
AFLA_000611	gene-AFLA_000611	rna-gnl|WGS:AAIH|mRNA624	protein_coding	0	0	0	30	0	0	0	0	13	0	0	0	0	0	0	0	0	0	0	0	0	0	17
AFLA_000612	gene-AFLA_000612	rna-gnl|WGS:AAIH|mRNA625	protein_coding	1	0	0	34	0	0	0	0	16	0	0	0	1	0	1	0	0	0	0	0	0	0	18
AFLA_000613	gene-AFLA_000613	rna-gnl|WGS:AAIH|mRNA626	protein_coding	0	3	1	35	0	0	0	0	12	0	0	0	1	1	0	0	0	0	0	0	0	3	22
AFLA_000614	gene-AFLA_000614	rna-gnl|WGS:AAIH|mRNA627	protein_coding	0	1	4	36	0	1	0	0	13	0	0	0	2	3	0	0	0	0	0	0	0	1	21
AFLA_000615	gene-AFLA_000615	rna-gnl|WGS:AAIH|mRNA628	protein_coding	0	2	0	36	0	0	0	0	18	0	0	0	5	0	0	0	2	0	0	0	0	0	15
AFLA_000616	gene-AFLA_000616	rna-gnl|WGS:AAIH|mRNA629	protein_coding	0	1	0	32	0	0	0	0	9	0	0	0	0	0	0	0	0	0	0	0	0	1	23
AFLA_000617	gene-AFLA_000617	rna-gnl|WGS:AAIH|mRNA630	protein_coding	0	4	0	22	0	0	0	0	8	0	0	0	0	0	0	0	0	0	0	0	0	4	14
AFLA_000618	gene-AFLA_000618	rna-gnl|WGS:AAIH|mRNA631	protein_coding	0	3	1	38	0	0	0	0	29	0	0	0	1	1	0	0	1	0	0	0	0	2	9
AFLA_000619	gene-AFLA_000619	rna-gnl|WGS:AAIH|mRNA632	protein_coding	0	3	1	33	0	0	0	0	23	0	0	0	2	1	0	0	0	0	0	0	0	3	8
AFLA_000620	gene-AFLA_000620	rna-gnl|WGS:AAIH|mRNA633	protein_coding	0	1	1	34	1	0	0	0	12	0	0	0	2	0	0	0	0	0	0	0	0	1	20
AFLA_000621	gene-AFLA_000621	rna-gnl|WGS:AAIH|mRNA634	protein_coding	0	3	2	35	0	0	0	0	26	0	0	0	0	2	0	0	0	0	0	0	0	3	9
AFLA_000622	gene-AFLA_000622	rna-gnl|WGS:AAIH|mRNA635	protein_coding	0	1	2	31	0	0	0	0	9	0	0	0	0	2	0	0	0	0	0	0	0	1	22
AFLA_000623	gene-AFLA_000623	rna-gnl|WGS:AAIH|mRNA636	protein_coding	0	2	1	46	0	0	0	0	10	0	0	0	0	1	0	0	0	0	0	0	0	2	36
AFLA_000624	gene-AFLA_000624	rna-gnl|WGS:AAIH|mRNA637	protein_coding	0	0	1	65	0	0	0	0	55	0	0	0	0	1	0	0	1	0	0	0	0	0	10
AFLA_000625	gene-AFLA_000625	rna-gnl|WGS:AAIH|mRNA638	protein_coding	0	1	2	66	0	0	0	0	13	0	0	0	8	2	0	0	0	0	0	0	0	1	45
AFLA_000626	gene-AFLA_000626	rna-gnl|WGS:AAIH|mRNA639	protein_coding	0	0	0	74	0	0	0	0	63	0	0	0	0	0	0	0	0	0	0	0	0	0	11
AFLA_000627	gene-AFLA_000627	rna-gnl|WGS:AAIH|mRNA640	protein_coding	0	0	0	27	0	0	0	0	14	0	0	0	0	0	0	0	0	0	0	0	0	0	13
AFLA_000628	gene-AFLA_000628	rna-gnl|WGS:AAIH|mRNA641	protein_coding	0	1	2	19	0	0	0	0	12	0	0	0	0	2	0	0	0	0	0	0	0	1	7
AFLA_000629	gene-AFLA_000629	rna-gnl|WGS:AAIH|mRNA642	protein_coding	0	0	0	18	0	0	0	0	10	0	0	0	0	0	0	0	0	0	0	0	0	0	8
AFLA_000630	gene-AFLA_000630	rna-gnl|WGS:AAIH|mRNA643	protein_coding	0	1	0	15	0	0	0	0	9	0	0	0	1	0	0	0	0	0	0	0	0	1	5
AFLA_000631	gene-AFLA_000631	rna-gnl|WGS:AAIH|mRNA644	protein_coding	0	3	1	13	0	0	0	0	4	0	0	0	1	1	0	0	0	0	0	0	0	3	8
AFLA_000632	gene-AFLA_000632	rna-gnl|WGS:AAIH|mRNA645	protein_coding	0	2	1	14	0	0	0	0	8	0	0	0	0	1	0	0	0	0	0	0	0	2	6
AFLA_000633	gene-AFLA_000633	rna-gnl|WGS:AAIH|mRNA646	protein_coding	0	1	0	13	0	0	0	0	10	0	0	0	0	0	0	0	0	0	0	0	0	1	3
AFLA_000634	gene-AFLA_000634	rna-gnl|WGS:AAIH|mRNA647	protein_coding	0	0	0	9	0	0	0	0	7	0	0	0	0	0	0	0	0	0	0	0	0	0	2
AFLA_000635	gene-AFLA_000635	rna-gnl|WGS:AAIH|mRNA648	protein_coding	0	0	1	8	0	0	0	1	3	0	0	0	0	0	0	0	0	0	0	0	0	0	5
AFLA_000636	gene-AFLA_000636	rna-gnl|WGS:AAIH|mRNA649	protein_coding	0	0	0	9	0	0	0	0	7	0	0	0	0	0	0	0	0	0	0	0	0	0	2
AFLA_000637	gene-AFLA_000637	rna-gnl|WGS:AAIH|mRNA650	protein_coding	0	1	0	10	0	0	0	0	7	0	0	0	1	0	0	0	0	0	0	0	0	1	2
AFLA_000638	gene-AFLA_000638	rna-gnl|WGS:AAIH|mRNA651	protein_coding	0	0	1	13	0	0	0	0	6	0	0	0	1	1	0	0	0	0	0	0	0	0	6
AFLA_000639	gene-AFLA_000639	rna-gnl|WGS:AAIH|mRNA652	protein_coding	0	1	0	11	0	0	0	0	7	0	0	0	0	0	0	0	0	0	0	0	0	1	4
AFLA_000640	gene-AFLA_000640	rna-gnl|WGS:AAIH|mRNA653	protein_coding	0	0	1	11	0	0	0	0	7	0	0	0	0	1	0	0	0	0	0	0	0	0	4
AFLA_000641	gene-AFLA_000641	rna-gnl|WGS:AAIH|mRNA654	protein_coding	0	0	0	10	0	0	0	0	4	0	0	0	0	0	0	0	0	0	0	0	0	0	6
AFLA_000642	gene-AFLA_000642	rna-gnl|WGS:AAIH|mRNA655	protein_coding	0	1	0	10	0	0	0	0	4	0	0	0	1	0	0	0	0	0	0	0	0	1	5
AFLA_000643	gene-AFLA_000643	rna-gnl|WGS:AAIH|mRNA656	protein_coding	0	0	0	10	0	0	0	0	6	0	0	0	0	0	0	0	0	0	0	0	0	0	4
AFLA_000644	gene-AFLA_000644	rna-gnl|WGS:AAIH|mRNA657	protein_coding	0	1	0	13	0	0	0	0	6	0	0	0	0	0	0	0	0	0	0	0	0	1	7
AFLA_000645	gene-AFLA_000645	rna-gnl|WGS:AAIH|mRNA658	protein_coding	0	0	0	12	0	0	0	0	5	0	0	0	1	0	0	0	0	0	0	0	0	0	6
AFLA_000646	gene-AFLA_000646	rna-gnl|WGS:AAIH|mRNA659	protein_coding	0	0	0	14	0	0	0	0	8	0	0	0	0	0	0	0	0	0	0	0	0	0	6
AFLA_000647	gene-AFLA_000647	rna-gnl|WGS:AAIH|mRNA660	protein_coding	0	1	1	14	0	0	0	0	5	0	0	0	1	1	0	0	1	0	0	0	0	0	9
AFLA_000648	gene-AFLA_000648	rna-gnl|WGS:AAIH|mRNA661	protein_coding	1	0	1	26	0	0	0	0	19	0	1	0	0	1	0	0	0	0	0	0	0	0	7
AFLA_000649	gene-AFLA_000649	rna-gnl|WGS:AAIH|mRNA662	protein_coding	0	0	0	30	0	0	0	0	6	0	0	0	2	0	0	0	0	0	0	0	0	0	22
AFLA_000650	gene-AFLA_000650	rna-gnl|WGS:AAIH|mRNA663	protein_coding	0	2	2	28	0	0	0	0	8	0	0	0	2	2	0	0	0	0	0	0	0	2	18
AFLA_000650	gene-AFLA_000650	rna-gnl|WGS:AAIH|mRNA664	protein_coding	0	2	2	27	0	0	0	0	8	0	0	0	1	2	0	0	0	0	0	0	0	2	18
AFLA_000651	gene-AFLA_000651	rna-gnl|WGS:AAIH|mRNA665	protein_coding	0	0	0	34	0	0	0	0	10	0	0	0	2	0	0	0	0	0	0	0	0	0	22
AFLA_000651	gene-AFLA_000651	rna-gnl|WGS:AAIH|mRNA666	protein_coding	0	0	0	32	0	0	0	0	10	0	0	0	0	0	0	0	0	0	0	0	0	0	22
AFLA_000652	gene-AFLA_000652	rna-gnl|WGS:AAIH|mRNA667	protein_coding	0	2	1	30	0	0	0	0	16	0	0	0	0	1	0	0	0	0	0	0	0	2	14
AFLA_000653	gene-AFLA_000653	rna-gnl|WGS:AAIH|mRNA668	protein_coding	0	2	1	25	0	0	0	0	17	0	0	0	1	1	0	0	0	0	0	0	0	2	7
AFLA_000654	gene-AFLA_000654	rna-gnl|WGS:AAIH|mRNA669	protein_coding	0	2	4	24	0	0	0	0	10	0	0	0	0	4	0	0	0	0	0	0	0	2	14
AFLA_000654	gene-AFLA_000654	rna-gnl|WGS:AAIH|mRNA670	protein_coding	0	1	0	25	0	0	0	0	13	0	0	0	0	0	0	0	0	0	0	0	0	1	12
AFLA_000654	gene-AFLA_000654	rna-gnl|WGS:AAIH|mRNA671	protein_coding	0	0	0	27	0	0	0	0	13	0	0	0	0	0	0	0	0	0	0	0	0	0	14
AFLA_000655	gene-AFLA_000655	rna-gnl|WGS:AAIH|mRNA672	protein_coding	0	2	0	26	0	0	0	0	12	0	0	0	2	0	0	0	2	0	0	0	0	0	14
AFLA_000656	gene-AFLA_000656	rna-gnl|WGS:AAIH|mRNA673	protein_coding	0	0	0	25	0	0	0	0	9	0	0	0	3	0	0	0	0	0	0	0	0	0	13
AFLA_000657	gene-AFLA_000657	rna-gnl|WGS:AAIH|mRNA674	protein_coding	0	1	0	27	0	0	0	0	17	0	0	0	0	0	0	0	0	0	0	0	0	1	10
AFLA_000658	gene-AFLA_000658	rna-gnl|WGS:AAIH|mRNA675	protein_coding	0	2	0	20	0	0	0	0	8	0	0	0	0	0	0	0	0	0	0	0	0	2	12
AFLA_000659	gene-AFLA_000659	rna-gnl|WGS:AAIH|mRNA676	protein_coding	0	1	1	22	0	0	0	0	14	0	0	0	0	1	0	0	0	0	0	0	0	1	8
AFLA_000660	gene-AFLA_000660	rna-gnl|WGS:AAIH|mRNA677	protein_coding	0	0	1	16	0	0	0	0	6	0	0	0	1	1	0	0	0	0	0	0	0	0	9
AFLA_000661	gene-AFLA_000661	rna-gnl|WGS:AAIH|mRNA678	protein_coding	0	1	1	47	0	0	0	0	8	0	0	0	0	1	0	0	0	0	0	0	0	1	39
AFLA_000662	gene-AFLA_000662	rna-gnl|WGS:AAIH|mRNA679	protein_coding	0	0	0	59	0	0	0	0	50	0	0	0	0	0	0	0	0	0	0	0	0	0	9
AFLA_000663	gene-AFLA_000663	rna-gnl|WGS:AAIH|mRNA680	protein_coding	0	7	25	31	0	0	0	0	16	0	0	0	4	25	0	0	2	0	0	0	0	7	11
AFLA_000664	gene-AFLA_000664	rna-gnl|WGS:AAIH|mRNA681	protein_coding	0	0	0	64	0	0	0	0	50	0	0	0	0	0	0	0	0	0	0	0	0	0	14
AFLA_000665	gene-AFLA_000665	rna-gnl|WGS:AAIH|mRNA682	protein_coding	0	2	0	34	0	0	0	0	8	0	0	0	4	0	0	0	0	0	0	0	0	2	22
AFLA_000666	gene-AFLA_000666	rna-gnl|WGS:AAIH|mRNA683	protein_coding	0	3	4	25	0	0	0	0	13	0	0	0	0	4	0	0	1	0	0	0	0	3	12
AFLA_000667	gene-AFLA_000667	rna-gnl|WGS:AAIH|mRNA684	protein_coding	0	1	0	21	0	0	0	0	14	0	0	0	0	0	0	0	0	0	0	0	0	1	7
AFLA_000668	gene-AFLA_000668	rna-gnl|WGS:AAIH|mRNA685	protein_coding	0	0	1	23	0	0	0	0	10	0	0	0	3	1	0	0	0	0	0	0	0	0	10
AFLA_000669	gene-AFLA_000669	rna-gnl|WGS:AAIH|mRNA686	protein_coding	0	1	0	21	0	0	0	0	13	0	0	0	0	0	0	0	0	0	0	0	0	1	8
AFLA_000670	gene-AFLA_000670	rna-gnl|WGS:AAIH|mRNA687	protein_coding	0	1	1	24	0	0	0	0	12	0	0	0	0	1	0	0	0	0	0	0	0	1	12
AFLA_000671	gene-AFLA_000671	rna-gnl|WGS:AAIH|mRNA688	protein_coding	1	2	2	23	0	0	0	0	10	0	1	0	1	2	0	0	1	0	0	0	0	1	13
AFLA_000671	gene-AFLA_000671	rna-gnl|WGS:AAIH|mRNA689	protein_coding	0	2	2	22	0	0	0	0	10	0	0	0	1	2	0	0	1	0	0	0	0	1	12
AFLA_000672	gene-AFLA_000672	rna-gnl|WGS:AAIH|mRNA690	protein_coding	0	1	0	31	0	0	0	0	20	0	0	0	2	0	0	0	0	0	0	0	0	1	9
AFLA_000673	gene-AFLA_000673	rna-gnl|WGS:AAIH|mRNA691	protein_coding	0	2	0	33	0	0	0	0	12	0	0	0	0	0	0	0	1	0	0	0	1	1	21
AFLA_000674	gene-AFLA_000674	rna-gnl|WGS:AAIH|mRNA692	protein_coding	0	2	1	39	0	0	0	0	10	0	0	0	1	1	0	0	0	0	0	0	0	2	28
AFLA_000675	gene-AFLA_000675	rna-gnl|WGS:AAIH|mRNA693	protein_coding	0	4	0	34	0	0	0	0	11	0	0	0	4	0	0	0	0	0	0	0	0	4	19
AFLA_000676	gene-AFLA_000676	rna-gnl|WGS:AAIH|mRNA694	protein_coding	0	2	1	53	0	0	0	0	23	0	0	0	3	1	0	0	0	0	0	0	0	2	27
AFLA_000677	gene-AFLA_000677	rna-gnl|WGS:AAIH|mRNA695	protein_coding	0	3	0	54	0	0	0	0	17	0	0	0	0	0	0	0	1	0	0	0	0	3	37
AFLA_000678	gene-AFLA_000678	rna-gnl|WGS:AAIH|mRNA696	protein_coding	0	0	2	49	0	0	0	0	11	0	0	0	0	2	0	0	0	0	0	0	0	0	38
AFLA_000679	gene-AFLA_000679	rna-gnl|WGS:AAIH|mRNA697	protein_coding	1	7	5	66	0	0	0	0	10	0	1	0	0	5	0	0	0	0	0	0	0	7	56
AFLA_000680	gene-AFLA_000680	rna-gnl|WGS:AAIH|mRNA698	protein_coding	0	5	8	69	0	0	0	0	32	0	0	0	2	8	0	0	0	0	0	0	0	5	35
AFLA_000681	gene-AFLA_000681	rna-gnl|WGS:AAIH|mRNA699	protein_coding	0	3	3	78	0	0	0	0	21	0	0	0	3	3	0	0	0	0	0	0	0	3	54
AFLA_000681	gene-AFLA_000681	rna-gnl|WGS:AAIH|mRNA700	protein_coding	0	3	3	78	0	0	0	0	21	0	0	0	0	3	0	0	0	0	0	0	0	3	57
AFLA_000682	gene-AFLA_000682	rna-gnl|WGS:AAIH|mRNA701	protein_coding	0	2	5	76	0	0	0	0	15	0	0	0	1	5	0	0	0	0	0	0	0	2	60
AFLA_000683	gene-AFLA_000683	rna-gnl|WGS:AAIH|mRNA702	protein_coding	0	0	0	34	0	0	0	0	16	0	0	0	0	0	0	0	0	0	0	0	0	0	18
AFLA_000684	gene-AFLA_000684	rna-gnl|WGS:AAIH|mRNA703	protein_coding	0	1	0	39	0	0	0	0	24	0	0	0	0	0	0	0	0	0	0	0	0	1	15
AFLA_000685	gene-AFLA_000685	rna-gnl|WGS:AAIH|mRNA704	protein_coding	0	1	0	33	0	0	0	0	16	0	0	0	0	0	0	0	0	0	0	0	0	1	17
AFLA_000686	gene-AFLA_000686	rna-gnl|WGS:AAIH|mRNA705	protein_coding	0	1	0	35	0	0	0	0	18	0	0	0	0	0	0	0	0	0	0	0	0	1	17
AFLA_000687	gene-AFLA_000687	rna-gnl|WGS:AAIH|mRNA706	protein_coding	0	2	0	45	0	0	0	0	24	0	0	0	0	0	0	0	0	0	0	0	0	2	21
AFLA_000688	gene-AFLA_000688	rna-gnl|WGS:AAIH|mRNA707	protein_coding	0	2	0	57	0	0	0	0	27	0	0	0	1	0	0	0	0	0	0	0	0	2	29
AFLA_000689	gene-AFLA_000689	rna-gnl|WGS:AAIH|mRNA708	protein_coding	0	2	0	44	0	0	0	0	28	0	0	0	0	0	0	0	0	0	0	0	0	2	16
AFLA_000690	gene-AFLA_000690	rna-gnl|WGS:AAIH|mRNA709	protein_coding	0	4	1	43	0	0	0	0	17	0	0	0	4	1	0	0	0	0	0	0	0	4	22
AFLA_000691	gene-AFLA_000691	rna-gnl|WGS:AAIH|mRNA710	protein_coding	0	1	1	50	0	0	0	0	29	0	0	0	0	1	0	0	0	0	0	0	0	1	21
AFLA_000692	gene-AFLA_000692	rna-gnl|WGS:AAIH|mRNA711	protein_coding	0	0	1	48	0	0	0	0	11	0	0	0	10	1	0	0	0	0	0	0	0	0	27
AFLA_000693	gene-AFLA_000693	rna-gnl|WGS:AAIH|mRNA712	protein_coding	0	0	0	36	0	0	0	0	13	0	0	0	0	0	0	0	0	0	0	0	0	0	23
AFLA_000694	gene-AFLA_000694	rna-gnl|WGS:AAIH|mRNA713	protein_coding	0	0	0	33	0	0	0	0	10	0	0	0	6	0	0	0	0	0	0	0	0	0	17
AFLA_000695	gene-AFLA_000695	rna-gnl|WGS:AAIH|mRNA714	protein_coding	0	1	1	33	0	0	0	0	12	0	0	0	0	1	0	0	0	0	0	0	0	1	21
AFLA_000696	gene-AFLA_000696	rna-gnl|WGS:AAIH|mRNA715	protein_coding	0	3	1	23	0	0	0	0	11	0	0	0	0	1	0	0	0	0	0	0	0	3	12
AFLA_000697	gene-AFLA_000697	rna-gnl|WGS:AAIH|mRNA716	protein_coding	0	0	0	21	0	0	0	0	7	0	0	0	1	0	0	0	0	0	0	0	0	0	13
AFLA_000698	gene-AFLA_000698	rna-gnl|WGS:AAIH|mRNA717	protein_coding	0	2	1	22	0	0	0	0	9	0	0	0	0	1	0	0	0	0	0	0	0	2	13
AFLA_000699	gene-AFLA_000699	rna-gnl|WGS:AAIH|mRNA718	protein_coding	0	0	1	15	0	0	0	0	7	0	0	0	0	1	0	0	0	0	0	0	0	0	8
AFLA_000700	gene-AFLA_000700	rna-gnl|WGS:AAIH|mRNA719	protein_coding	0	3	0	30	0	0	0	0	22	0	0	0	1	0	0	0	0	0	0	0	0	3	7
AFLA_000701	gene-AFLA_000701	rna-gnl|WGS:AAIH|mRNA720	protein_coding	0	1	1	45	0	0	0	0	34	0	0	0	4	1	0	0	0	0	0	0	0	1	7
AFLA_000701	gene-AFLA_000701	rna-gnl|WGS:AAIH|mRNA721	protein_coding	0	1	0	45	0	0	0	0	34	0	0	0	0	0	0	0	0	0	0	0	0	1	11
AFLA_000702	gene-AFLA_000702	rna-gnl|WGS:AAIH|mRNA722	protein_coding	0	3	2	37	0	0	0	0	18	0	0	0	0	2	0	0	0	0	0	0	0	3	19
AFLA_000703	gene-AFLA_000703	rna-gnl|WGS:AAIH|mRNA723	protein_coding	0	1	3	37	0	0	0	0	34	0	0	0	0	3	0	0	1	0	0	0	0	1	3
AFLA_000704	gene-AFLA_000704	rna-gnl|WGS:AAIH|mRNA724	protein_coding	0	0	0	30	0	0	0	0	3	0	0	0	0	0	0	0	0	0	0	0	0	0	27
AFLA_000705	gene-AFLA_000705	rna-gnl|WGS:AAIH|mRNA725	protein_coding	0	2	0	14	0	0	0	0	3	0	0	0	0	0	0	0	0	0	0	0	0	2	11
AFLA_000706	gene-AFLA_000706	rna-gnl|WGS:AAIH|mRNA726	protein_coding	0	1	0	4	0	0	0	0	1	0	0	0	0	0	0	0	0	0	0	0	0	1	3
AFLA_000707	gene-AFLA_000707	rna-gnl|WGS:AAIH|mRNA727	protein_coding	0	1	0	4	0	0	0	0	4	0	0	0	0	0	0	0	0	0	0	0	0	1	0
AFLA_000708	gene-AFLA_000708	rna-gnl|WGS:AAIH|mRNA728	protein_coding	0	0	0	3	0	0	0	0	0	0	0	0	0	0	0	0	0	0	0	0	0	0	3
AFLA_000709	gene-AFLA_000709	rna-gnl|WGS:AAIH|mRNA729	protein_coding	0	0	0	1	0	0	0	0	1	0	0	0	0	0	0	0	0	0	0	0	0	0	0
AFLA_000710	gene-AFLA_000710	rna-gnl|WGS:AAIH|mRNA730	protein_coding	0	0	0	2	0	0	0	0	1	0	0	0	0	0	0	0	0	0	0	0	0	0	1
AFLA_000711	gene-AFLA_000711	rna-gnl|WGS:AAIH|mRNA731	protein_coding	0	0	0	3	0	0	0	0	1	0	0	0	0	0	0	0	0	0	0	0	0	0	2
AFLA_000712	gene-AFLA_000712	rna-gnl|WGS:AAIH|mRNA732	protein_coding	0	0	0	2	0	0	0	0	2	0	0	0	0	0	0	0	0	0	0	0	0	0	0
AFLA_000713	gene-AFLA_000713	rna-gnl|WGS:AAIH|mRNA733	protein_coding	0	0	1	2	0	0	0	0	1	0	0	0	0	1	0	0	0	0	0	0	0	0	1
AFLA_000714	gene-AFLA_000714	rna-gnl|WGS:AAIH|mRNA734	protein_coding	0	0	0	5	0	0	0	0	3	0	0	0	0	0	0	0	0	0	0	0	0	0	2
AFLA_000715	gene-AFLA_000715	rna-gnl|WGS:AAIH|mRNA735	protein_coding	0	0	0	9	0	0	0	0	3	0	0	0	0	0	0	0	0	0	0	0	0	0	6
AFLA_000716	gene-AFLA_000716	rna-gnl|WGS:AAIH|mRNA736	protein_coding	0	0	4	5	0	0	0	0	2	0	0	0	0	4	0	0	0	0	0	0	0	0	3
AFLA_000717	gene-AFLA_000717	rna-gnl|WGS:AAIH|mRNA737	protein_coding	0	0	0	8	0	0	0	0	5	0	0	0	1	0	0	0	0	0	0	0	0	0	2
AFLA_000718	gene-AFLA_000718	rna-gnl|WGS:AAIH|mRNA738	protein_coding	0	0	0	8	0	0	0	0	2	0	0	0	0	0	0	0	0	0	0	0	0	0	6
AFLA_000719	gene-AFLA_000719	rna-gnl|WGS:AAIH|mRNA739	protein_coding	0	0	0	4	0	0	0	0	1	0	0	0	0	0	0	0	0	0	0	0	0	0	3
AFLA_000720	gene-AFLA_000720	rna-gnl|WGS:AAIH|mRNA740	protein_coding	0	0	0	3	0	0	0	0	0	0	0	0	0	0	0	0	0	0	0	0	0	0	3
AFLA_000721	gene-AFLA_000721	rna-gnl|WGS:AAIH|mRNA741	protein_coding	0	0	0	4	0	0	0	0	2	0	0	0	0	0	0	0	0	0	0	0	0	0	2
AFLA_000722	gene-AFLA_000722	rna-gnl|WGS:AAIH|mRNA742	protein_coding	0	0	1	4	0	0	0	0	1	0	0	0	0	1	0	0	0	0	0	0	0	0	3
AFLA_000723	gene-AFLA_000723	rna-gnl|WGS:AAIH|mRNA743	protein_coding	0	0	0	4	0	0	0	0	1	0	0	0	1	0	0	0	0	0	0	0	0	0	2
AFLA_000724	gene-AFLA_000724	rna-gnl|WGS:AAIH|mRNA744	protein_coding	0	1	1	3	0	0	0	0	2	0	0	0	0	1	0	0	0	0	0	0	0	1	1
AFLA_000725	gene-AFLA_000725	rna-gnl|WGS:AAIH|mRNA745	protein_coding	0	0	0	4	0	0	0	0	1	0	0	0	0	0	0	0	0	0	0	0	0	0	3
AFLA_000726	gene-AFLA_000726	rna-gnl|WGS:AAIH|mRNA746	protein_coding	0	0	0	10	0	0	0	0	8	0	0	0	0	0	0	0	0	0	0	0	0	0	2
AFLA_000727	gene-AFLA_000727	rna-gnl|WGS:AAIH|mRNA747	protein_coding	0	0	0	11	0	0	0	0	1	0	0	0	0	0	0	0	0	0	0	0	0	0	10
AFLA_000728	gene-AFLA_000728	rna-gnl|WGS:AAIH|mRNA748	protein_coding	0	1	1	8	0	0	0	0	8	0	0	0	0	1	0	0	0	0	0	0	0	1	0
AFLA_000729	gene-AFLA_000729	rna-gnl|WGS:AAIH|mRNA749	protein_coding	0	0	0	12	0	0	0	0	10	0	0	0	0	0	0	0	0	0	0	0	0	0	2
AFLA_000730	gene-AFLA_000730	rna-gnl|WGS:AAIH|mRNA750	protein_coding	0	0	1	9	0	0	0	0	6	0	0	0	0	1	0	0	0	0	0	0	0	0	3
AFLA_000731	gene-AFLA_000731	rna-gnl|WGS:AAIH|mRNA751	protein_coding	1	0	0	6	0	0	0	0	1	0	0	0	0	0	0	0	0	0	1	0	0	0	5
AFLA_000732	gene-AFLA_000732	rna-gnl|WGS:AAIH|mRNA752	protein_coding	0	0	2	18	0	0	0	0	14	0	0	0	1	2	0	0	0	0	0	0	0	0	3
AFLA_000733	gene-AFLA_000733	rna-gnl|WGS:AAIH|mRNA753	protein_coding	0	0	0	22	0	0	0	0	6	0	0	0	0	0	0	0	0	0	0	0	0	0	16
AFLA_000734	gene-AFLA_000734	rna-gnl|WGS:AAIH|mRNA754	protein_coding	0	0	4	22	0	0	0	0	8	0	0	0	0	4	0	0	0	0	0	0	0	0	14
AFLA_000735	gene-AFLA_000735	rna-gnl|WGS:AAIH|mRNA755	protein_coding	0	4	2	30	0	0	0	0	10	0	0	0	2	2	0	0	1	0	0	0	0	3	19
AFLA_000736	gene-AFLA_000736	rna-gnl|WGS:AAIH|mRNA756	protein_coding	0	0	0	37	0	0	0	0	18	0	0	0	1	0	0	0	0	0	0	0	0	0	18
AFLA_000737	gene-AFLA_000737	rna-gnl|WGS:AAIH|mRNA757	protein_coding	0	6	3	37	0	0	0	0	20	0	0	0	2	3	0	0	0	0	0	0	0	6	15
AFLA_000738	gene-AFLA_000738	rna-gnl|WGS:AAIH|mRNA758	protein_coding	0	2	2	38	0	0	0	0	20	0	0	0	0	2	0	0	0	0	0	0	0	2	18
AFLA_000739	gene-AFLA_000739	rna-gnl|WGS:AAIH|mRNA759	protein_coding	0	1	1	44	0	0	0	0	17	0	0	0	0	1	0	0	0	0	0	0	0	1	27
AFLA_000740	gene-AFLA_000740	rna-gnl|WGS:AAIH|mRNA760	protein_coding	0	7	4	57	0	0	0	0	19	0	0	0	0	4	0	0	0	0	0	0	0	7	38
AFLA_000741	gene-AFLA_000741	rna-gnl|WGS:AAIH|mRNA761	protein_coding	1	2	3	93	0	0	0	0	19	0	1	0	1	3	0	0	0	0	0	0	0	2	73
AFLA_000742	gene-AFLA_000742	rna-gnl|WGS:AAIH|mRNA762	protein_coding	0	1	0	97	0	0	0	0	26	0	0	0	5	0	0	0	0	0	0	0	0	1	66
AFLA_000743	gene-AFLA_000743	rna-gnl|WGS:AAIH|mRNA763	protein_coding	0	1	4	106	0	0	0	0	42	0	0	0	0	4	0	0	0	0	0	0	0	1	64
AFLA_000744	gene-AFLA_000744	rna-gnl|WGS:AAIH|mRNA764	protein_coding	0	20	8	74	0	0	0	0	40	0	0	0	16	8	0	0	6	0	0	0	0	15	23
AFLA_000745	gene-AFLA_000745	rna-gnl|WGS:AAIH|mRNA765	protein_coding	0	1	0	94	0	0	0	0	75	0	0	0	0	0	0	0	0	0	0	0	0	1	19
AFLA_000746	gene-AFLA_000746	rna-gnl|WGS:AAIH|mRNA766	protein_coding	0	3	0	75	0	0	0	0	9	0	0	0	0	0	0	0	0	0	0	0	0	3	66
AFLA_000747	gene-AFLA_000747	rna-gnl|WGS:AAIH|mRNA767	protein_coding	1	1	1	73	0	0	0	0	12	0	1	0	0	1	0	0	0	0	0	0	0	1	61
AFLA_000748	gene-AFLA_000748	rna-gnl|WGS:AAIH|mRNA768	protein_coding	0	0	1	32	0	0	0	0	18	0	0	0	2	1	0	0	0	0	0	0	0	0	12
AFLA_000749	gene-AFLA_000749	rna-gnl|WGS:AAIH|mRNA769	protein_coding	0	3	3	27	0	0	0	0	12	0	0	0	5	3	0	0	0	0	0	0	0	3	10
AFLA_000750	gene-AFLA_000750	rna-gnl|WGS:AAIH|mRNA770	protein_coding	0	3	1	22	0	0	0	0	10	0	0	0	0	1	0	0	0	0	0	0	0	3	12
AFLA_000751	gene-AFLA_000751	rna-gnl|WGS:AAIH|mRNA771	protein_coding	0	0	3	24	0	0	0	0	13	0	0	0	0	3	0	0	0	0	0	0	0	0	11
AFLA_000752	gene-AFLA_000752	rna-gnl|WGS:AAIH|mRNA772	protein_coding	0	3	3	24	0	0	0	0	14	0	0	0	0	3	0	0	0	0	0	0	0	3	10
AFLA_000752	gene-AFLA_000752	rna-gnl|WGS:AAIH|mRNA773	protein_coding	0	3	1	24	0	0	0	0	14	0	0	0	0	1	0	0	0	0	0	0	0	3	10
AFLA_000753	gene-AFLA_000753	rna-gnl|WGS:AAIH|mRNA774	protein_coding	0	1	0	37	0	0	0	0	23	0	0	0	0	0	0	0	0	0	0	0	0	1	14
AFLA_000754	gene-AFLA_000754	rna-gnl|WGS:AAIH|mRNA775	protein_coding	0	9	3	37	0	0	0	0	13	0	0	0	10	3	0	0	0	0	0	0	0	9	14
AFLA_000754	gene-AFLA_000754	rna-gnl|WGS:AAIH|mRNA776	protein_coding	0	7	3	31	0	0	0	0	13	0	0	0	5	3	0	0	0	0	0	0	0	7	13
AFLA_000755	gene-AFLA_000755	rna-gnl|WGS:AAIH|mRNA777	protein_coding	0	0	0	33	0	0	0	0	24	0	0	0	0	0	0	0	0	0	0	0	0	0	9
AFLA_000756	gene-AFLA_000756	rna-gnl|WGS:AAIH|mRNA778	protein_coding	0	1	0	29	0	0	0	0	15	0	0	0	1	0	0	0	0	0	0	0	0	1	13
AFLA_000757	gene-AFLA_000757	rna-gnl|WGS:AAIH|mRNA779	protein_coding	0	1	0	36	0	0	0	0	21	0	0	0	1	0	0	0	0	0	0	0	0	1	14
AFLA_000757	gene-AFLA_000757	rna-gnl|WGS:AAIH|mRNA780	protein_coding	0	1	1	32	0	0	0	0	21	0	0	0	0	1	0	0	0	0	0	0	0	1	11
AFLA_000758	gene-AFLA_000758	rna-gnl|WGS:AAIH|mRNA781	protein_coding	0	3	3	28	0	0	0	0	15	0	0	0	0	3	0	0	0	0	0	0	0	3	13
AFLA_000759	gene-AFLA_000759	rna-gnl|WGS:AAIH|mRNA782	protein_coding	1	8	6	28	0	0	0	0	15	0	0	0	2	6	1	0	0	0	0	0	0	8	12
AFLA_000760	gene-AFLA_000760	rna-gnl|WGS:AAIH|mRNA783	protein_coding	0	5	4	30	0	0	0	0	11	0	0	0	1	4	0	0	0	0	0	0	0	5	18
AFLA_000761	gene-AFLA_000761	rna-gnl|WGS:AAIH|mRNA784	protein_coding	0	0	4	34	0	0	0	0	20	0	0	0	1	4	0	0	0	0	0	0	0	0	13
AFLA_000762	gene-AFLA_000762	rna-gnl|WGS:AAIH|mRNA785	protein_coding	0	2	2	34	1	0	0	0	15	0	0	0	0	1	0	0	0	0	0	0	0	2	19
AFLA_000763	gene-AFLA_000763	rna-gnl|WGS:AAIH|mRNA786	protein_coding	0	3	2	41	0	0	0	0	18	0	0	0	2	2	0	0	0	0	0	0	0	3	21
AFLA_000764	gene-AFLA_000764	rna-gnl|WGS:AAIH|mRNA787	protein_coding	0	0	0	42	0	0	0	0	21	0	0	0	0	0	0	0	0	0	0	0	0	0	21
AFLA_000765	gene-AFLA_000765	rna-gnl|WGS:AAIH|mRNA788	protein_coding	0	0	1	45	0	0	0	0	22	0	0	0	0	1	0	0	0	0	0	0	0	0	23
AFLA_000766	gene-AFLA_000766	rna-gnl|WGS:AAIH|mRNA789	protein_coding	0	6	3	29	0	0	0	0	14	0	0	0	0	3	0	0	0	0	0	0	0	6	15
AFLA_000767	gene-AFLA_000767	rna-gnl|WGS:AAIH|mRNA790	protein_coding	0	3	0	30	0	0	0	0	10	0	0	0	0	0	0	0	0	0	0	0	0	3	20
AFLA_000768	gene-AFLA_000768	rna-gnl|WGS:AAIH|mRNA791	protein_coding	0	0	0	36	0	0	0	0	13	0	0	0	1	0	0	0	0	0	0	0	0	0	22
AFLA_000769	gene-AFLA_000769	rna-gnl|WGS:AAIH|mRNA792	protein_coding	0	0	2	23	0	0	0	0	11	0	0	0	0	2	0	0	0	0	0	0	0	0	12
AFLA_000770	gene-AFLA_000770	rna-gnl|WGS:AAIH|mRNA793	protein_coding	0	2	0	20	0	0	0	0	10	0	0	0	0	0	0	0	0	0	0	0	0	2	10
AFLA_000771	gene-AFLA_000771	rna-gnl|WGS:AAIH|mRNA794	protein_coding	0	0	0	22	0	0	0	0	11	0	0	0	0	0	0	0	0	0	0	0	0	0	11
AFLA_000772	gene-AFLA_000772	rna-gnl|WGS:AAIH|mRNA795	protein_coding	0	2	0	23	0	0	0	0	12	0	0	0	0	0	0	0	0	0	0	0	0	2	11
AFLA_000773	gene-AFLA_000773	rna-gnl|WGS:AAIH|mRNA796	protein_coding	0	0	0	32	0	0	0	0	13	0	0	0	0	0	0	0	0	0	0	0	0	0	19
AFLA_000774	gene-AFLA_000774	rna-gnl|WGS:AAIH|mRNA797	protein_coding	0	3	3	55	0	0	0	0	12	0	0	0	2	3	0	0	1	0	0	0	0	3	41
AFLA_000775	gene-AFLA_000775	rna-gnl|WGS:AAIH|mRNA798	protein_coding	1	0	1	60	0	0	0	0	11	0	0	0	6	1	0	0	0	1	0	0	0	0	43
AFLA_000776	gene-AFLA_000776	rna-gnl|WGS:AAIH|mRNA799	protein_coding	0	1	1	60	0	0	0	0	31	0	0	0	0	1	0	0	0	0	0	0	0	1	29
AFLA_000777	gene-AFLA_000777	rna-gnl|WGS:AAIH|mRNA800	protein_coding	0	4	6	69	0	0	0	0	27	0	0	0	1	6	0	0	0	0	0	0	0	4	41
AFLA_000778	gene-AFLA_000778	rna-gnl|WGS:AAIH|mRNA801	protein_coding	0	2	1	68	0	0	0	0	34	0	0	0	2	1	0	0	2	0	0	0	0	0	34
AFLA_000779	gene-AFLA_000779	rna-gnl|WGS:AAIH|mRNA802	protein_coding	0	6	1	53	0	0	0	0	19	0	0	0	0	1	0	0	0	0	0	0	0	6	34
AFLA_000780	gene-AFLA_000780	rna-gnl|WGS:AAIH|mRNA803	protein_coding	0	1	0	35	0	0	0	0	8	0	0	0	1	0	0	0	1	0	0	0	0	0	27
AFLA_000781	gene-AFLA_000781	rna-gnl|WGS:AAIH|mRNA804	protein_coding	0	1	1	46	0	0	0	0	28	0	0	0	0	1	0	0	0	0	0	0	0	1	18
AFLA_000782	gene-AFLA_000782	rna-gnl|WGS:AAIH|mRNA805	protein_coding	0	0	1	36	0	0	0	0	8	0	0	0	0	1	0	0	0	0	0	0	0	0	28
AFLA_000783	gene-AFLA_000783	rna-gnl|WGS:AAIH|mRNA806	protein_coding	0	1	1	48	0	0	0	0	35	0	0	0	1	1	0	0	0	0	0	0	0	1	12
AFLA_000783	gene-AFLA_000783	rna-gnl|WGS:AAIH|mRNA807	protein_coding	0	1	1	47	0	0	0	0	35	0	0	0	0	1	0	0	0	0	0	0	0	1	12
AFLA_000784	gene-AFLA_000784	rna-gnl|WGS:AAIH|mRNA808	protein_coding	1	0	1	55	0	0	0	0	14	0	0	0	2	1	0	1	0	0	0	0	0	0	40
AFLA_000785	gene-AFLA_000785	rna-gnl|WGS:AAIH|mRNA809	protein_coding	1	2	4	52	0	0	0	0	34	0	0	0	0	4	0	0	0	0	1	0	0	2	18
AFLA_000786	gene-AFLA_000786	rna-gnl|WGS:AAIH|mRNA810	protein_coding	0	4	1	56	0	0	0	0	29	0	0	0	1	1	0	0	0	0	0	0	0	4	26
AFLA_000787	gene-AFLA_000787	rna-gnl|WGS:AAIH|mRNA811	protein_coding	0	1	3	60	0	0	0	0	23	0	0	0	7	3	0	0	0	0	0	0	0	1	30
AFLA_000788	gene-AFLA_000788	rna-gnl|WGS:AAIH|mRNA812	protein_coding	0	1	0	67	0	0	0	0	33	0	0	0	1	0	0	0	0	0	0	0	0	1	33
AFLA_000789	gene-AFLA_000789	rna-gnl|WGS:AAIH|mRNA813	protein_coding	0	1	0	64	0	0	0	0	31	0	0	0	2	0	0	0	0	0	0	0	0	1	31
AFLA_000790	gene-AFLA_000790	rna-gnl|WGS:AAIH|mRNA814	protein_coding	0	2	4	44	0	0	0	0	24	0	0	0	1	4	0	0	0	0	0	0	0	2	19
AFLA_000791	gene-AFLA_000791	rna-gnl|WGS:AAIH|mRNA815	protein_coding	0	0	0	46	0	0	0	0	28	0	0	0	0	0	0	0	0	0	0	0	0	0	18
AFLA_000792	gene-AFLA_000792	rna-gnl|WGS:AAIH|mRNA816	protein_coding	0	5	1	47	0	0	0	0	14	0	0	0	3	1	0	0	1	0	0	0	0	4	31
AFLA_000793	gene-AFLA_000793	rna-gnl|WGS:AAIH|mRNA817	protein_coding	0	3	0	39	0	0	0	0	23	0	0	0	0	0	0	0	0	0	0	0	0	3	16
AFLA_000794	gene-AFLA_000794	rna-gnl|WGS:AAIH|mRNA818	protein_coding	0	3	0	33	0	0	0	0	12	0	0	0	0	0	0	0	0	0	0	0	0	3	21
AFLA_000795	gene-AFLA_000795	rna-gnl|WGS:AAIH|mRNA819	protein_coding	0	6	6	35	0	0	0	0	21	0	0	0	2	6	0	0	2	0	0	0	0	4	14
AFLA_000796	gene-AFLA_000796	rna-gnl|WGS:AAIH|mRNA820	protein_coding	0	9	1	55	0	0	0	0	22	0	0	0	3	1	0	0	0	0	0	0	0	9	30
AFLA_000797	gene-AFLA_000797	rna-gnl|WGS:AAIH|mRNA821	protein_coding	0	2	1	74	0	0	0	0	20	0	0	0	4	1	0	0	0	0	0	0	0	2	50
AFLA_000798	gene-AFLA_000798	rna-gnl|WGS:AAIH|mRNA822	protein_coding	0	1	4	89	0	1	1	0	40	0	0	0	16	2	0	0	0	0	0	0	0	1	33
AFLA_000799	gene-AFLA_000799	rna-gnl|WGS:AAIH|mRNA823	protein_coding	0	6	3	68	0	0	0	0	18	0	0	0	0	3	0	0	0	0	0	0	0	6	50
AFLA_000800	gene-AFLA_000800	rna-gnl|WGS:AAIH|mRNA824	protein_coding	0	2	2	60	0	0	0	0	14	0	0	0	0	2	0	0	0	0	0	0	0	2	46
AFLA_000801	gene-AFLA_000801	rna-gnl|WGS:AAIH|mRNA825	protein_coding	0	1	0	62	0	0	0	0	42	0	0	0	0	0	0	0	0	0	0	0	0	1	20
AFLA_000802	gene-AFLA_000802	rna-gnl|WGS:AAIH|mRNA826	protein_coding	0	0	0	58	0	0	0	0	23	0	0	0	2	0	0	0	0	0	0	0	0	0	33
AFLA_000803	gene-AFLA_000803	rna-gnl|WGS:AAIH|mRNA827	protein_coding	0	0	1	53	0	0	0	0	18	0	0	0	0	1	0	0	0	0	0	0	0	0	35
AFLA_000804	gene-AFLA_000804	rna-gnl|WGS:AAIH|mRNA828	protein_coding	0	5	1	51	0	0	0	0	30	0	0	0	5	1	0	0	1	0	0	0	0	4	17
AFLA_000805	gene-AFLA_000805	rna-gnl|WGS:AAIH|mRNA829	protein_coding	0	5	1	41	0	0	0	0	18	0	0	0	4	1	0	0	1	0	0	0	0	4	20
AFLA_000806	gene-AFLA_000806	rna-gnl|WGS:AAIH|mRNA830	protein_coding	0	3	0	42	0	0	0	0	33	0	0	0	3	0	0	0	0	0	0	0	0	3	6
AFLA_000807	gene-AFLA_000807	rna-gnl|WGS:AAIH|mRNA831	protein_coding	1	0	0	36	0	0	0	0	10	0	1	0	0	0	0	0	0	0	0	0	0	0	26
AFLA_000808	gene-AFLA_000808	rna-gnl|WGS:AAIH|mRNA832	protein_coding	0	1	0	15	0	0	0	0	6	0	0	0	0	0	0	0	0	0	0	0	0	1	9
AFLA_000809	gene-AFLA_000809	rna-gnl|WGS:AAIH|mRNA833	protein_coding	0	0	0	18	0	0	0	0	12	0	0	0	1	0	0	0	0	0	0	0	0	0	5
AFLA_000810	gene-AFLA_000810	rna-gnl|WGS:AAIH|mRNA834	protein_coding	0	2	2	13	0	0	0	0	3	0	0	0	1	2	0	0	0	0	0	0	0	2	9
AFLA_000811	gene-AFLA_000811	rna-gnl|WGS:AAIH|mRNA835	protein_coding	0	0	1	17	0	0	0	0	10	0	0	0	3	1	0	0	0	0	0	0	0	0	4
AFLA_000812	gene-AFLA_000812	rna-gnl|WGS:AAIH|mRNA836	protein_coding	0	1	2	20	0	0	0	0	12	0	0	0	0	2	0	0	0	0	0	0	0	1	8
AFLA_000813	gene-AFLA_000813	rna-gnl|WGS:AAIH|mRNA837	protein_coding	0	0	0	20	0	0	0	0	8	0	0	0	0	0	0	0	0	0	0	0	0	0	12
AFLA_000814	gene-AFLA_000814	rna-gnl|WGS:AAIH|mRNA838	protein_coding	0	0	0	29	0	0	0	0	17	0	0	0	0	0	0	0	0	0	0	0	0	0	12
AFLA_000815	gene-AFLA_000815	rna-gnl|WGS:AAIH|mRNA839	protein_coding	0	5	1	17	0	0	0	0	6	0	0	0	4	1	0	0	2	0	0	0	0	4	8
AFLA_000816	gene-AFLA_000816	rna-gnl|WGS:AAIH|mRNA840	protein_coding	0	1	1	19	0	0	0	0	15	0	0	0	1	1	0	0	1	0	0	0	0	0	4
AFLA_000817	gene-AFLA_000817	rna-gnl|WGS:AAIH|mRNA841	protein_coding	0	0	0	23	0	0	0	0	17	0	0	0	0	0	0	0	0	0	0	0	0	0	6
AFLA_000818	gene-AFLA_000818	rna-gnl|WGS:AAIH|mRNA842	protein_coding	0	1	1	25	0	0	0	0	16	0	0	0	0	1	0	0	0	0	0	0	0	1	9
AFLA_000819	gene-AFLA_000819	rna-gnl|WGS:AAIH|mRNA843	protein_coding	0	3	2	13	0	0	0	0	5	0	0	0	0	2	0	0	0	0	0	0	0	3	8
AFLA_000820	gene-AFLA_000820	rna-gnl|WGS:AAIH|mRNA844	protein_coding	0	0	0	18	0	0	0	0	10	0	0	0	1	0	0	0	0	0	0	0	0	0	7
AFLA_000821	gene-AFLA_000821	rna-gnl|WGS:AAIH|mRNA845	protein_coding	0	1	0	21	0	0	0	0	11	0	0	0	1	0	0	0	1	0	0	0	0	0	10
AFLA_000822	gene-AFLA_000822	rna-gnl|WGS:AAIH|mRNA846	protein_coding	0	1	0	30	0	0	0	0	9	0	0	0	2	0	0	0	0	0	0	0	0	1	19
AFLA_000823	gene-AFLA_000823	rna-gnl|WGS:AAIH|mRNA847	protein_coding	0	1	1	37	0	0	0	0	10	0	0	0	0	1	0	0	0	0	0	0	0	1	27
AFLA_000824	gene-AFLA_000824	rna-gnl|WGS:AAIH|mRNA848	protein_coding	0	3	0	43	0	0	0	0	13	0	0	0	2	0	0	0	0	0	0	0	0	3	28
AFLA_000825	gene-AFLA_000825	rna-gnl|WGS:AAIH|mRNA849	protein_coding	0	0	0	46	0	0	0	0	15	0	0	0	5	0	0	0	0	0	0	0	0	0	26
AFLA_000826	gene-AFLA_000826	rna-gnl|WGS:AAIH|mRNA850	protein_coding	0	3	0	32	0	0	0	0	26	0	0	0	1	0	0	0	0	0	0	0	0	3	5
AFLA_000827	gene-AFLA_000827	rna-gnl|WGS:AAIH|mRNA851	protein_coding	0	2	1	23	0	0	0	0	21	0	0	0	0	1	0	0	0	0	0	0	0	2	2
AFLA_000828	gene-AFLA_000828	rna-gnl|WGS:AAIH|mRNA852	protein_coding	0	0	0	14	0	0	0	0	12	0	0	0	0	0	0	0	0	0	0	0	0	0	2
AFLA_000829	gene-AFLA_000829	rna-gnl|WGS:AAIH|mRNA853	protein_coding	0	1	0	5	0	0	0	0	4	0	0	0	1	0	0	0	1	0	0	0	0	0	1
AFLA_000829	gene-AFLA_000829	rna-gnl|WGS:AAIH|mRNA854	protein_coding	0	0	0	3	0	0	0	0	2	0	0	0	0	0	0	0	0	0	0	0	0	0	1
AFLA_000830	gene-AFLA_000830	rna-gnl|WGS:AAIH|mRNA855	protein_coding	0	0	0	4	0	0	0	0	2	0	0	0	0	0	0	0	0	0	0	0	0	0	2
AFLA_000831	gene-AFLA_000831	rna-gnl|WGS:AAIH|mRNA856	protein_coding	0	0	1	8	0	0	0	0	7	0	0	0	0	1	0	0	0	0	0	0	0	0	1
AFLA_000832	gene-AFLA_000832	rna-gnl|WGS:AAIH|mRNA857	protein_coding	0	1	1	8	0	0	0	0	7	0	0	0	0	1	0	0	0	0	0	0	0	1	1
AFLA_000833	gene-AFLA_000833	rna-gnl|WGS:AAIH|mRNA858	protein_coding	0	1	0	9	0	0	0	0	7	0	0	0	1	0	0	0	1	0	0	0	0	0	2
AFLA_000834	gene-AFLA_000834	rna-gnl|WGS:AAIH|mRNA859	protein_coding	0	0	0	4	0	0	0	0	2	0	0	0	0	0	0	0	0	0	0	0	0	0	2
AFLA_000835	gene-AFLA_000835	rna-gnl|WGS:AAIH|mRNA860	protein_coding	0	0	0	5	0	0	0	0	4	0	0	0	0	0	0	0	0	0	0	0	0	0	1
AFLA_000836	gene-AFLA_000836	rna-gnl|WGS:AAIH|mRNA861	protein_coding	0	0	0	5	0	0	0	0	1	0	0	0	0	0	0	0	0	0	0	0	0	0	4
AFLA_000837	gene-AFLA_000837	rna-gnl|WGS:AAIH|mRNA862	protein_coding	0	0	0	6	0	0	0	0	2	0	0	0	0	0	0	0	0	0	0	0	0	0	4
AFLA_000838	gene-AFLA_000838	rna-gnl|WGS:AAIH|mRNA863	protein_coding	0	0	2	9	0	0	0	0	3	0	0	0	0	2	0	0	0	0	0	0	0	0	6
AFLA_000839	gene-AFLA_000839	rna-gnl|WGS:AAIH|mRNA864	protein_coding	0	0	0	10	0	0	0	0	3	0	0	0	1	0	0	0	0	0	0	0	0	0	6
AFLA_000840	gene-AFLA_000840	rna-gnl|WGS:AAIH|mRNA865	protein_coding	0	0	0	10	0	0	0	0	3	0	0	0	3	0	0	0	0	0	0	0	0	0	4
AFLA_000841	gene-AFLA_000841	rna-gnl|WGS:AAIH|mRNA866	protein_coding	0	0	1	7	0	0	0	0	6	0	0	0	0	1	0	0	0	0	0	0	0	0	1
AFLA_000842	gene-AFLA_000842	rna-gnl|WGS:AAIH|mRNA867	protein_coding	0	0	0	9	0	0	0	0	3	0	0	0	0	0	0	0	0	0	0	0	0	0	6
AFLA_000843	gene-AFLA_000843	rna-gnl|WGS:AAIH|mRNA868	protein_coding	0	0	0	5	0	0	0	0	1	0	0	0	0	0	0	0	0	0	0	0	0	0	4
AFLA_000844	gene-AFLA_000844	rna-gnl|WGS:AAIH|mRNA869	protein_coding	0	0	0	5	0	0	0	0	3	0	0	0	0	0	0	0	0	0	0	0	0	0	2
AFLA_000845	gene-AFLA_000845	rna-gnl|WGS:AAIH|mRNA870	protein_coding	0	0	1	5	0	0	0	0	3	0	0	0	0	1	0	0	0	0	0	0	0	0	2
AFLA_000846	gene-AFLA_000846	rna-gnl|WGS:AAIH|mRNA871	protein_coding	0	0	0	14	0	0	0	0	12	0	0	0	0	0	0	0	0	0	0	0	0	0	2
AFLA_000847	gene-AFLA_000847	rna-gnl|WGS:AAIH|mRNA872	protein_coding	0	0	0	23	0	0	0	0	2	0	0	0	0	0	0	0	0	0	0	0	0	0	21
AFLA_000848	gene-AFLA_000848	rna-gnl|WGS:AAIH|mRNA873	protein_coding	0	1	1	27	0	0	0	0	17	0	0	0	1	1	0	0	0	0	0	0	0	1	9
AFLA_000849	gene-AFLA_000849	rna-gnl|WGS:AAIH|mRNA874	protein_coding	0	1	0	29	0	0	0	0	14	0	0	0	0	0	0	0	0	0	0	0	0	1	15
AFLA_000850	gene-AFLA_000850	rna-gnl|WGS:AAIH|mRNA875	protein_coding	0	5	1	32	0	0	0	0	16	0	0	0	1	1	0	0	0	0	0	0	0	5	15
AFLA_000851	gene-AFLA_000851	rna-gnl|WGS:AAIH|mRNA876	protein_coding	0	2	0	35	0	0	0	0	18	0	0	0	0	0	0	0	0	0	0	0	0	2	17
AFLA_000852	gene-AFLA_000852	rna-gnl|WGS:AAIH|mRNA877	protein_coding	0	0	0	33	0	0	0	0	14	0	0	0	0	0	0	0	0	0	0	0	0	0	19
AFLA_000853	gene-AFLA_000853	rna-gnl|WGS:AAIH|mRNA878	protein_coding	0	2	0	27	0	0	0	0	18	0	0	0	0	0	0	0	0	0	0	0	0	2	9
AFLA_000854	gene-AFLA_000854	rna-gnl|WGS:AAIH|mRNA879	protein_coding	0	2	1	26	0	0	0	0	7	0	0	0	1	1	0	0	0	0	0	0	0	2	18
AFLA_000855	gene-AFLA_000855	rna-gnl|WGS:AAIH|mRNA880	protein_coding	0	1	0	34	0	0	0	0	19	0	0	0	1	0	0	0	0	0	0	0	0	1	14
AFLA_000856	gene-AFLA_000856	rna-gnl|WGS:AAIH|mRNA881	protein_coding	0	5	5	24	0	0	0	0	17	0	0	0	0	5	0	0	0	0	0	0	0	5	7
AFLA_000857	gene-AFLA_000857	rna-gnl|WGS:AAIH|mRNA882	protein_coding	0	0	0	32	0	0	0	0	14	0	0	0	0	0	0	0	0	0	0	0	0	0	18
AFLA_000858	gene-AFLA_000858	rna-gnl|WGS:AAIH|mRNA883	protein_coding	0	8	2	42	0	0	0	0	18	0	0	0	0	2	0	0	0	0	0	0	0	8	24
AFLA_000859	gene-AFLA_000859	rna-gnl|WGS:AAIH|mRNA884	protein_coding	0	1	1	37	0	0	0	0	24	0	0	0	0	1	0	0	0	0	0	0	0	1	13
AFLA_000860	gene-AFLA_000860	rna-gnl|WGS:AAIH|mRNA885	protein_coding	0	8	7	37	0	0	0	0	15	0	0	0	5	7	0	0	1	0	0	0	0	7	18
AFLA_000861	gene-AFLA_000861	rna-gnl|WGS:AAIH|mRNA886	protein_coding	0	3	2	34	0	0	0	0	15	0	0	0	0	2	0	0	0	0	0	0	0	3	19
AFLA_000862	gene-AFLA_000862	rna-gnl|WGS:AAIH|mRNA887	protein_coding	0	0	1	24	0	0	0	0	9	0	0	0	0	1	0	0	0	0	0	0	0	0	15
AFLA_000863	gene-AFLA_000863	rna-gnl|WGS:AAIH|mRNA888	protein_coding	0	1	2	30	0	0	0	0	15	0	0	0	4	2	0	0	0	0	0	0	0	1	11
AFLA_000864	gene-AFLA_000864	rna-gnl|WGS:AAIH|mRNA889	protein_coding	0	2	4	41	0	0	0	0	24	0	0	0	1	4	0	0	0	0	0	0	0	2	16
AFLA_000865	gene-AFLA_000865	rna-gnl|WGS:AAIH|mRNA890	protein_coding	1	0	0	34	0	0	0	0	16	0	1	0	0	0	0	0	0	1	0	0	0	0	18
AFLA_000866	gene-AFLA_000866	rna-gnl|WGS:AAIH|mRNA891	protein_coding	0	2	0	31	0	0	0	0	17	0	0	0	1	0	0	0	1	0	0	0	0	1	14
AFLA_000867	gene-AFLA_000867	rna-gnl|WGS:AAIH|mRNA892	protein_coding	0	4	1	38	0	0	0	0	14	0	0	0	0	1	0	0	0	0	0	0	0	4	24
AFLA_000868	gene-AFLA_000868	rna-gnl|WGS:AAIH|mRNA893	protein_coding	0	0	0	23	0	0	0	0	12	0	0	0	0	0	0	0	0	0	0	0	0	0	11
AFLA_000869	gene-AFLA_000869	rna-gnl|WGS:AAIH|mRNA894	protein_coding	0	0	0	27	0	0	0	0	13	0	0	0	2	0	0	0	0	0	0	0	0	0	12
AFLA_000870	gene-AFLA_000870	rna-gnl|WGS:AAIH|mRNA895	protein_coding	0	0	1	31	0	0	0	0	15	0	0	0	0	1	0	0	0	0	0	0	0	0	16
AFLA_000871	gene-AFLA_000871	rna-gnl|WGS:AAIH|mRNA896	protein_coding	0	0	2	24	0	0	0	0	15	0	0	0	0	2	0	0	0	0	0	0	0	0	9
AFLA_000872	gene-AFLA_000872	rna-gnl|WGS:AAIH|mRNA897	protein_coding	0	2	0	21	0	0	0	0	11	0	0	0	2	0	0	0	2	0	0	0	1	1	8
AFLA_000873	gene-AFLA_000873	rna-gnl|WGS:AAIH|mRNA898	protein_coding	0	2	0	21	0	0	0	0	5	0	0	0	0	0	0	0	0	0	0	0	0	2	16
AFLA_000874	gene-AFLA_000874	rna-gnl|WGS:AAIH|mRNA899	protein_coding	0	0	0	25	0	0	0	0	17	0	0	0	0	0	0	0	0	0	0	0	0	0	8
AFLA_000875	gene-AFLA_000875	rna-gnl|WGS:AAIH|mRNA900	protein_coding	0	0	0	13	0	0	0	0	6	0	0	0	0	0	0	0	0	0	0	0	0	0	7
AFLA_000876	gene-AFLA_000876	rna-gnl|WGS:AAIH|mRNA901	protein_coding	0	0	2	9	0	0	0	0	5	0	0	0	0	2	0	0	0	0	0	0	0	0	4
AFLA_000877	gene-AFLA_000877	rna-gnl|WGS:AAIH|mRNA902	protein_coding	0	1	0	14	0	0	0	0	6	0	0	0	0	0	0	0	0	0	0	0	0	1	8
AFLA_000877	gene-AFLA_000877	rna-gnl|WGS:AAIH|mRNA903	protein_coding	0	0	0	10	0	0	0	0	6	0	0	0	0	0	0	0	0	0	0	0	0	0	4
AFLA_000878	gene-AFLA_000878	rna-gnl|WGS:AAIH|mRNA904	protein_coding	0	0	0	8	0	0	0	0	5	0	0	0	0	0	0	0	0	0	0	0	0	0	3
AFLA_000879	gene-AFLA_000879	rna-gnl|WGS:AAIH|mRNA905	protein_coding	0	1	0	8	0	0	0	0	3	0	0	0	0	0	0	0	0	0	0	0	0	1	5
AFLA_000880	gene-AFLA_000880	rna-gnl|WGS:AAIH|mRNA906	protein_coding	0	1	0	5	0	0	0	0	2	0	0	0	0	0	0	0	0	0	0	0	0	1	3
AFLA_000881	gene-AFLA_000881	rna-gnl|WGS:AAIH|mRNA907	protein_coding	0	0	0	5	0	0	0	0	3	0	0	0	0	0	0	0	0	0	0	0	0	0	2
AFLA_000882	gene-AFLA_000882	rna-gnl|WGS:AAIH|mRNA908	protein_coding	0	0	1	4	0	0	0	0	2	0	0	0	0	1	0	0	0	0	0	0	0	0	2
AFLA_000883	gene-AFLA_000883	rna-gnl|WGS:AAIH|mRNA909	protein_coding	0	0	0	7	0	0	0	0	5	0	0	0	0	0	0	0	0	0	0	0	0	0	2
AFLA_000884	gene-AFLA_000884	rna-gnl|WGS:AAIH|mRNA910	protein_coding	0	0	0	8	0	0	0	0	2	0	0	0	0	0	0	0	0	0	0	0	0	0	6
AFLA_000885	gene-AFLA_000885	rna-gnl|WGS:AAIH|mRNA911	protein_coding	0	0	0	13	0	0	0	0	10	0	0	0	0	0	0	0	0	0	0	0	0	0	3
AFLA_000886	gene-AFLA_000886	rna-gnl|WGS:AAIH|mRNA912	protein_coding	0	2	0	30	0	0	0	0	20	0	0	0	0	0	0	0	0	0	0	0	0	2	10
AFLA_000886	gene-AFLA_000886	rna-gnl|WGS:AAIH|mRNA913	protein_coding	0	2	0	27	0	0	0	0	20	0	0	0	0	0	0	0	0	0	0	0	0	2	7
AFLA_000887	gene-AFLA_000887	rna-gnl|WGS:AAIH|mRNA914	protein_coding	0	0	3	29	0	0	0	0	12	0	0	0	2	3	0	0	0	0	0	0	0	0	15
AFLA_000888	gene-AFLA_000888	rna-gnl|WGS:AAIH|mRNA915	protein_coding	0	0	1	45	0	0	0	0	26	0	0	0	0	1	0	0	0	0	0	0	0	0	19
AFLA_000889	gene-AFLA_000889	rna-gnl|WGS:AAIH|mRNA916	protein_coding	0	2	0	58	0	0	0	0	18	0	0	0	0	0	0	0	0	0	0	0	0	2	40
AFLA_000890	gene-AFLA_000890	rna-gnl|WGS:AAIH|mRNA917	protein_coding	0	2	1	52	0	0	0	0	36	0	0	0	0	1	0	0	0	0	0	0	0	2	16
AFLA_000891	gene-AFLA_000891	rna-gnl|WGS:AAIH|mRNA918	protein_coding	0	2	2	47	0	0	0	0	17	0	0	0	4	2	0	0	0	0	0	0	0	2	26
AFLA_000892	gene-AFLA_000892	rna-gnl|WGS:AAIH|mRNA919	protein_coding	0	0	0	50	0	0	0	0	41	0	0	0	0	0	0	0	0	0	0	0	0	0	9
AFLA_000893	gene-AFLA_000893	rna-gnl|WGS:AAIH|mRNA920	protein_coding	0	0	0	45	0	0	0	0	34	0	0	0	1	0	0	0	0	0	0	0	0	0	10
AFLA_000894	gene-AFLA_000894	rna-gnl|WGS:AAIH|mRNA921	protein_coding	0	2	1	32	0	0	0	0	23	0	0	0	0	1	0	0	0	0	0	0	0	2	9
AFLA_000895	gene-AFLA_000895	rna-gnl|WGS:AAIH|mRNA922	protein_coding	0	0	1	32	0	0	0	0	11	0	0	0	1	1	0	0	0	0	0	0	0	0	20
AFLA_000896	gene-AFLA_000896	rna-gnl|WGS:AAIH|mRNA923	protein_coding	0	2	2	29	0	0	0	0	15	0	0	0	0	2	0	0	0	0	0	0	0	2	14
AFLA_000897	gene-AFLA_000897	rna-gnl|WGS:AAIH|mRNA924	protein_coding	0	4	0	33	0	0	0	0	11	0	0	0	2	0	0	0	1	0	0	0	0	3	21
AFLA_000898	gene-AFLA_000898	rna-gnl|WGS:AAIH|mRNA925	protein_coding	0	5	1	31	0	0	0	0	12	0	0	0	1	1	0	0	1	0	0	0	0	4	19
AFLA_000899	gene-AFLA_000899	rna-gnl|WGS:AAIH|mRNA926	protein_coding	0	0	0	28	0	0	0	0	15	0	0	0	0	0	0	0	0	0	0	0	0	0	13
AFLA_000900	gene-AFLA_000900	rna-gnl|WGS:AAIH|mRNA927	protein_coding	0	2	1	33	0	0	0	0	11	0	0	0	2	1	0	0	0	0	0	0	0	2	20
AFLA_000901	gene-AFLA_000901	rna-gnl|WGS:AAIH|mRNA928	protein_coding	0	0	1	52	0	0	0	0	40	0	0	0	0	1	0	0	0	0	0	0	0	0	12
AFLA_000902	gene-AFLA_000902	rna-gnl|WGS:AAIH|mRNA929	protein_coding	0	4	1	57	0	0	0	0	47	0	0	0	1	1	0	0	0	0	0	0	0	4	9
AFLA_000903	gene-AFLA_000903	rna-gnl|WGS:AAIH|mRNA930	protein_coding	0	5	2	51	0	0	0	0	17	0	0	0	6	2	0	0	1	0	0	0	0	4	29
AFLA_000904	gene-AFLA_000904	rna-gnl|WGS:AAIH|mRNA931	protein_coding	0	5	4	46	0	0	0	0	2	0	0	0	1	4	0	0	0	0	0	0	0	5	43
AFLA_000905	gene-AFLA_000905	rna-gnl|WGS:AAIH|mRNA932	protein_coding	0	0	0	30	0	0	0	0	9	0	0	0	0	0	0	0	0	0	0	0	0	0	21
AFLA_000906	gene-AFLA_000906	rna-gnl|WGS:AAIH|mRNA933	protein_coding	0	0	0	24	0	0	0	0	10	0	0	0	0	0	0	0	0	0	0	0	0	0	14
AFLA_000907	gene-AFLA_000907	rna-gnl|WGS:AAIH|mRNA934	protein_coding	5	0	0	14	0	0	0	0	3	0	5	0	1	0	0	0	1	0	0	0	0	0	10
AFLA_000908	gene-AFLA_000908	rna-gnl|WGS:AAIH|mRNA935	protein_coding	0	2	0	31	0	0	0	0	21	0	0	0	1	0	0	0	0	0	0	0	0	2	9
AFLA_000909	gene-AFLA_000909	rna-gnl|WGS:AAIH|mRNA936	protein_coding	0	0	0	36	0	0	0	0	19	0	0	0	0	0	0	0	0	0	0	0	0	0	17
AFLA_000910	gene-AFLA_000910	rna-gnl|WGS:AAIH|mRNA937	protein_coding	0	2	0	45	0	0	0	0	22	0	0	0	0	0	0	0	0	0	0	0	0	2	23
AFLA_000911	gene-AFLA_000911	rna-gnl|WGS:AAIH|mRNA938	protein_coding	0	0	0	50	0	0	0	0	21	0	0	0	1	0	0	0	0	0	0	0	0	0	28
AFLA_000912	gene-AFLA_000912	rna-gnl|WGS:AAIH|mRNA939	protein_coding	0	0	0	40	0	0	0	0	20	0	0	0	1	0	0	0	0	0	0	0	0	0	19
AFLA_000913	gene-AFLA_000913	rna-gnl|WGS:AAIH|mRNA940	protein_coding	0	1	1	41	0	0	0	0	20	0	0	0	2	1	0	0	0	0	0	0	0	1	19
AFLA_000914	gene-AFLA_000914	rna-gnl|WGS:AAIH|mRNA941	protein_coding	0	2	1	30	0	0	0	0	11	0	0	0	1	1	0	0	1	0	0	0	0	2	18
AFLA_000914	gene-AFLA_000914	rna-gnl|WGS:AAIH|mRNA942	protein_coding	0	1	0	31	0	0	0	0	11	0	0	0	0	0	0	0	0	0	0	0	0	1	20
AFLA_000915	gene-AFLA_000915	rna-gnl|WGS:AAIH|mRNA943	protein_coding	0	1	2	36	0	0	0	0	17	0	0	0	0	2	0	0	0	0	0	0	0	1	19
AFLA_000916	gene-AFLA_000916	rna-gnl|WGS:AAIH|mRNA944	protein_coding	0	3	1	37	0	0	0	0	20	0	0	0	0	1	0	0	0	0	0	0	0	3	17
AFLA_000917	gene-AFLA_000917	rna-gnl|WGS:AAIH|mRNA945	protein_coding	0	2	1	20	0	0	0	0	3	0	0	0	0	1	0	0	0	0	0	0	0	2	17
AFLA_000918	gene-AFLA_000918	rna-gnl|WGS:AAIH|mRNA946	protein_coding	0	0	0	20	0	0	0	0	17	0	0	0	0	0	0	0	0	0	0	0	0	0	3
AFLA_000919	gene-AFLA_000919	rna-gnl|WGS:AAIH|mRNA947	protein_coding	0	1	1	24	0	0	0	0	22	0	0	0	0	1	0	0	0	0	0	0	0	1	2
AFLA_000920	gene-AFLA_000920	rna-gnl|WGS:AAIH|mRNA948	protein_coding	0	2	1	24	0	0	0	0	3	0	0	0	0	1	0	0	0	0	0	0	0	2	21
AFLA_000921	gene-AFLA_000921	rna-gnl|WGS:AAIH|mRNA949	protein_coding	0	2	0	24	0	0	0	0	9	0	0	0	1	0	0	0	0	0	0	0	0	2	14
AFLA_000922	gene-AFLA_000922	rna-gnl|WGS:AAIH|mRNA950	protein_coding	0	0	0	25	0	0	0	0	2	0	0	0	0	0	0	0	0	0	0	0	0	0	23
AFLA_000923	gene-AFLA_000923	rna-gnl|WGS:AAIH|mRNA951	protein_coding	0	1	1	22	0	0	0	0	0	0	0	0	0	1	0	0	0	0	0	0	0	1	22
AFLA_000924	gene-AFLA_000924	rna-gnl|WGS:AAIH|mRNA952	protein_coding	0	0	0	9	0	0	0	0	7	0	0	0	0	0	0	0	0	0	0	0	0	0	2
AFLA_000925	gene-AFLA_000925	rna-gnl|WGS:AAIH|mRNA953	protein_coding	0	0	0	8	0	0	0	0	2	0	0	0	0	0	0	0	0	0	0	0	0	0	6
AFLA_000926	gene-AFLA_000926	rna-gnl|WGS:AAIH|mRNA954	protein_coding	0	1	0	10	0	0	0	0	7	0	0	0	0	0	0	0	0	0	0	0	0	1	3
AFLA_000927	gene-AFLA_000927	rna-gnl|WGS:AAIH|mRNA955	protein_coding	0	0	0	11	0	0	0	0	7	0	0	0	0	0	0	0	0	0	0	0	0	0	4
AFLA_000928	gene-AFLA_000928	rna-gnl|WGS:AAIH|mRNA956	protein_coding	0	0	1	9	0	0	0	0	8	0	0	0	0	1	0	0	0	0	0	0	0	0	1
AFLA_000929	gene-AFLA_000929	rna-gnl|WGS:AAIH|mRNA957	protein_coding	0	0	0	11	0	0	0	0	3	0	0	0	0	0	0	0	0	0	0	0	0	0	8
AFLA_000930	gene-AFLA_000930	rna-gnl|WGS:AAIH|mRNA958	protein_coding	0	0	0	7	0	0	0	0	1	0	0	0	1	0	0	0	0	0	0	0	0	0	5
AFLA_000931	gene-AFLA_000931	rna-gnl|WGS:AAIH|mRNA959	protein_coding	0	0	0	7	0	0	0	0	6	0	0	0	0	0	0	0	0	0	0	0	0	0	1
AFLA_000932	gene-AFLA_000932	rna-gnl|WGS:AAIH|mRNA960	protein_coding	0	0	1	6	0	0	0	0	3	0	0	0	0	1	0	0	0	0	0	0	0	0	3
AFLA_000933	gene-AFLA_000933	rna-gnl|WGS:AAIH|mRNA961	protein_coding	0	0	0	6	0	0	0	0	0	0	0	0	0	0	0	0	0	0	0	0	0	0	6
AFLA_000934	gene-AFLA_000934	rna-gnl|WGS:AAIH|mRNA962	protein_coding	0	0	0	5	0	0	0	0	2	0	0	0	0	0	0	0	0	0	0	0	0	0	3
AFLA_000935	gene-AFLA_000935	rna-gnl|WGS:AAIH|mRNA963	protein_coding	0	0	0	4	0	0	0	0	4	0	0	0	0	0	0	0	0	0	0	0	0	0	0
AFLA_000936	gene-AFLA_000936	rna-gnl|WGS:AAIH|mRNA964	protein_coding	0	1	0	3	0	0	0	0	3	0	0	0	0	0	0	0	0	0	0	0	0	1	0
AFLA_000937	gene-AFLA_000937	rna-gnl|WGS:AAIH|mRNA965	protein_coding	0	1	0	6	0	0	0	0	4	0	0	0	0	0	0	0	0	0	0	0	0	1	2
AFLA_000938	gene-AFLA_000938	rna-gnl|WGS:AAIH|mRNA966	protein_coding	0	0	0	7	0	0	0	0	4	0	0	0	0	0	0	0	0	0	0	0	0	0	3
AFLA_000939	gene-AFLA_000939	rna-gnl|WGS:AAIH|mRNA967	protein_coding	0	0	0	7	0	0	0	0	3	0	0	0	0	0	0	0	0	0	0	0	0	0	4
AFLA_000940	gene-AFLA_000940	rna-gnl|WGS:AAIH|mRNA968	protein_coding	0	0	0	4	0	0	0	0	4	0	0	0	0	0	0	0	0	0	0	0	0	0	0
AFLA_000941	gene-AFLA_000941	rna-gnl|WGS:AAIH|mRNA969	protein_coding	0	0	0	5	0	0	0	0	3	0	0	0	0	0	0	0	0	0	0	0	0	0	2
AFLA_000942	gene-AFLA_000942	rna-gnl|WGS:AAIH|mRNA970	protein_coding	0	0	1	4	0	0	0	0	1	0	0	0	1	1	0	0	0	0	0	0	0	0	2
AFLA_000943	gene-AFLA_000943	rna-gnl|WGS:AAIH|mRNA971	protein_coding	0	0	0	13	0	0	0	0	10	0	0	0	0	0	0	0	0	0	0	0	0	0	3
AFLA_000944	gene-AFLA_000944	rna-gnl|WGS:AAIH|mRNA972	protein_coding	0	0	0	28	0	0	0	0	4	0	0	0	0	0	0	0	0	0	0	0	0	0	24
AFLA_000945	gene-AFLA_000945	rna-gnl|WGS:AAIH|mRNA973	protein_coding	0	4	2	33	0	0	0	0	25	0	0	0	1	2	0	0	1	0	0	0	0	4	7
AFLA_000946	gene-AFLA_000946	rna-gnl|WGS:AAIH|mRNA974	protein_coding	0	2	6	34	0	0	0	0	17	0	0	0	0	6	0	0	0	0	0	0	0	2	17
AFLA_000947	gene-AFLA_000947	rna-gnl|WGS:AAIH|mRNA975	protein_coding	0	1	0	34	0	0	0	0	8	0	0	0	2	0	0	0	1	0	0	0	0	0	25
AFLA_000948	gene-AFLA_000948	rna-gnl|WGS:AAIH|mRNA976	protein_coding	0	0	0	21	0	0	0	0	14	0	0	0	0	0	0	0	0	0	0	0	0	0	7
AFLA_000949	gene-AFLA_000949	rna-gnl|WGS:AAIH|mRNA977	protein_coding	0	1	1	12	0	0	0	0	5	0	0	0	0	1	0	0	0	0	0	0	0	1	7
AFLA_000950	gene-AFLA_000950	rna-gnl|WGS:AAIH|mRNA978	protein_coding	0	3	1	13	0	0	0	0	7	0	0	0	0	1	0	0	0	0	0	0	0	3	6
AFLA_000951	gene-AFLA_000951	rna-gnl|WGS:AAIH|mRNA979	protein_coding	0	1	0	22	0	0	0	0	17	0	0	0	0	0	0	0	0	0	0	0	0	1	5
AFLA_000952	gene-AFLA_000952	rna-gnl|WGS:AAIH|mRNA980	protein_coding	0	0	1	22	0	0	0	0	15	0	0	0	1	1	0	0	0	0	0	0	0	0	6
AFLA_000953	gene-AFLA_000953	rna-gnl|WGS:AAIH|mRNA981	protein_coding	0	1	0	33	0	0	0	0	25	0	0	0	1	0	0	0	1	0	0	0	0	1	7
AFLA_000954	gene-AFLA_000954	rna-gnl|WGS:AAIH|mRNA982	protein_coding	0	0	0	34	0	0	0	0	16	0	0	0	2	0	0	0	0	0	0	0	0	0	16
AFLA_000955	gene-AFLA_000955	rna-gnl|WGS:AAIH|mRNA983	protein_coding	0	2	0	41	0	0	0	0	24	0	0	0	0	0	0	0	0	0	0	0	0	2	17
AFLA_000956	gene-AFLA_000956	rna-gnl|WGS:AAIH|mRNA984	protein_coding	0	3	2	34	0	0	0	0	14	0	0	0	0	2	0	0	0	0	0	0	0	3	20
AFLA_000957	gene-AFLA_000957	rna-gnl|WGS:AAIH|mRNA985	protein_coding	0	0	2	31	0	0	0	0	16	0	0	0	0	2	0	0	0	0	0	0	0	0	15
AFLA_000958	gene-AFLA_000958	rna-gnl|WGS:AAIH|mRNA986	protein_coding	0	1	0	30	0	0	0	0	11	0	0	0	2	0	0	0	0	0	0	0	0	1	17
AFLA_000959	gene-AFLA_000959	rna-gnl|WGS:AAIH|mRNA987	protein_coding	0	0	1	23	0	0	1	0	15	0	0	0	1	0	0	0	0	0	0	0	0	0	7
AFLA_000960	gene-AFLA_000960	rna-gnl|WGS:AAIH|mRNA988	protein_coding	0	1	1	15	0	0	0	0	2	0	0	0	0	1	0	0	0	0	0	0	0	1	13
AFLA_000961	gene-AFLA_000961	rna-gnl|WGS:AAIH|mRNA989	protein_coding	0	0	0	12	0	0	0	0	5	0	0	0	0	0	0	0	0	0	0	0	0	0	7
AFLA_000962	gene-AFLA_000962	rna-gnl|WGS:AAIH|mRNA990	protein_coding	0	0	0	12	0	0	0	0	7	0	0	0	0	0	0	0	0	0	0	0	0	0	5
AFLA_000963	gene-AFLA_000963	rna-gnl|WGS:AAIH|mRNA991	protein_coding	0	0	0	9	0	0	0	0	1	0	0	0	0	0	0	0	0	0	0	0	0	0	8
AFLA_000964	gene-AFLA_000964	rna-gnl|WGS:AAIH|mRNA992	protein_coding	0	1	0	8	0	0	0	0	6	0	0	0	0	0	0	0	0	0	0	0	0	1	2
AFLA_000965	gene-AFLA_000965	rna-gnl|WGS:AAIH|mRNA993	protein_coding	0	1	0	13	0	0	0	0	4	0	0	0	2	0	0	0	0	0	0	0	0	1	7
AFLA_000966	gene-AFLA_000966	rna-gnl|WGS:AAIH|mRNA994	protein_coding	0	0	0	15	0	0	0	0	8	0	0	0	0	0	0	0	0	0	0	0	0	0	7
AFLA_000967	gene-AFLA_000967	rna-gnl|WGS:AAIH|mRNA995	protein_coding	0	0	0	20	0	0	0	0	12	0	0	0	0	0	0	0	0	0	0	0	0	0	8
AFLA_000968	gene-AFLA_000968	rna-gnl|WGS:AAIH|mRNA996	protein_coding	0	0	0	18	0	0	0	0	4	0	0	0	0	0	0	0	0	0	0	0	0	0	14
AFLA_000969	gene-AFLA_000969	rna-gnl|WGS:AAIH|mRNA997	protein_coding	0	0	0	17	0	0	0	0	4	0	0	0	2	0	0	0	0	0	0	0	0	0	11
AFLA_000970	gene-AFLA_000970	rna-gnl|WGS:AAIH|mRNA998	protein_coding	0	1	0	15	0	0	0	0	12	0	0	0	0	0	0	0	0	0	0	0	0	1	3
AFLA_000971	gene-AFLA_000971	rna-gnl|WGS:AAIH|mRNA999	protein_coding	0	1	0	21	0	0	0	0	6	0	0	0	1	0	0	0	0	0	0	0	0	1	14
AFLA_000972	gene-AFLA_000972	rna-gnl|WGS:AAIH|mRNA1000	protein_coding	0	0	0	15	0	0	0	0	3	0	0	0	0	0	0	0	0	0	0	0	0	0	12
AFLA_000973	gene-AFLA_000973	rna-gnl|WGS:AAIH|mRNA1001	protein_coding	0	1	1	18	0	0	0	0	13	0	0	0	0	1	0	0	0	0	0	0	0	1	5
AFLA_000974	gene-AFLA_000974	rna-gnl|WGS:AAIH|mRNA1002	protein_coding	0	0	0	19	0	0	0	0	6	0	0	0	0	0	0	0	0	0	0	0	0	0	13
AFLA_000975	gene-AFLA_000975	rna-gnl|WGS:AAIH|mRNA1003	protein_coding	0	0	0	23	0	0	0	0	11	0	0	0	0	0	0	0	0	0	0	0	0	0	12
AFLA_000976	gene-AFLA_000976	rna-gnl|WGS:AAIH|mRNA1004	protein_coding	0	3	0	29	0	0	0	0	10	0	0	0	0	0	0	0	0	0	0	0	0	3	19
AFLA_000977	gene-AFLA_000977	rna-gnl|WGS:AAIH|mRNA1005	protein_coding	0	0	1	40	0	0	0	0	14	0	0	0	0	1	0	0	0	0	0	0	0	0	26
AFLA_000978	gene-AFLA_000978	rna-gnl|WGS:AAIH|mRNA1006	protein_coding	0	1	0	61	0	0	0	0	48	0	0	0	0	0	0	0	0	0	0	0	0	1	13
AFLA_000979	gene-AFLA_000979	rna-gnl|WGS:AAIH|mRNA1007	protein_coding	0	0	0	60	0	0	0	0	11	0	0	0	0	0	0	0	0	0	0	0	0	0	49
AFLA_000980	gene-AFLA_000980	rna-gnl|WGS:AAIH|mRNA1008	protein_coding	0	1	3	72	0	0	0	0	56	0	0	0	0	3	0	0	0	0	0	0	0	1	16
AFLA_000981	gene-AFLA_000981	rna-gnl|WGS:AAIH|mRNA1009	protein_coding	0	2	2	79	0	0	0	0	20	0	0	0	0	2	0	0	0	0	0	0	0	2	59
AFLA_000982	gene-AFLA_000982	rna-gnl|WGS:AAIH|mRNA1010	protein_coding	0	1	5	84	0	0	0	0	25	0	0	0	6	5	0	0	0	0	0	0	0	1	53
AFLA_000983	gene-AFLA_000983	rna-gnl|WGS:AAIH|mRNA1011	protein_coding	1	3	6	79	0	0	1	0	41	0	0	0	2	5	0	0	2	0	0	1	0	3	36
AFLA_000984	gene-AFLA_000984	rna-gnl|WGS:AAIH|mRNA1012	protein_coding	0	1	3	85	0	0	0	0	37	0	0	0	0	3	0	0	0	0	0	0	0	1	48
AFLA_000985	gene-AFLA_000985	rna-gnl|WGS:AAIH|mRNA1013	protein_coding	0	11	14	72	1	0	0	0	51	0	0	0	2	13	0	0	0	0	0	0	0	11	19
AFLA_000986	gene-AFLA_000986	rna-gnl|WGS:AAIH|mRNA1014	protein_coding	0	8	4	20	0	0	0	0	14	0	0	0	2	4	0	0	0	0	0	0	0	8	4
AFLA_000987	gene-AFLA_000987	rna-gnl|WGS:AAIH|mRNA1015	protein_coding	0	2	1	20	0	0	1	0	10	0	0	0	0	0	0	0	0	0	0	0	0	2	10
AFLA_000988	gene-AFLA_000988	rna-gnl|WGS:AAIH|mRNA1016	protein_coding	0	2	1	21	0	0	0	0	8	0	0	0	0	1	0	0	0	0	0	0	0	2	13
AFLA_000989	gene-AFLA_000989	rna-gnl|WGS:AAIH|mRNA1017	protein_coding	0	3	1	21	0	0	0	0	13	0	0	0	0	1	0	0	0	0	0	0	0	3	8
AFLA_000990	gene-AFLA_000990	rna-gnl|WGS:AAIH|mRNA1018	protein_coding	0	4	0	18	0	0	0	0	7	0	0	0	0	0	0	0	0	0	0	0	0	4	11
AFLA_000991	gene-AFLA_000991	rna-gnl|WGS:AAIH|mRNA1019	protein_coding	0	0	1	27	0	0	0	0	15	0	0	0	0	1	0	0	0	0	0	0	0	0	12
AFLA_000992	gene-AFLA_000992	rna-gnl|WGS:AAIH|mRNA1020	protein_coding	0	2	0	34	0	0	0	0	15	0	0	0	0	0	0	0	0	0	0	0	0	2	19
AFLA_000993	gene-AFLA_000993	rna-gnl|WGS:AAIH|mRNA1021	protein_coding	0	0	3	23	0	0	0	0	11	0	0	0	3	3	0	0	0	0	0	0	0	0	9
AFLA_000994	gene-AFLA_000994	rna-gnl|WGS:AAIH|mRNA1022	protein_coding	0	1	1	26	0	0	0	0	10	0	0	0	1	1	0	0	0	0	0	0	0	1	15
AFLA_000995	gene-AFLA_000995	rna-gnl|WGS:AAIH|mRNA1023	protein_coding	0	1	0	34	0	0	0	0	16	0	0	0	0	0	0	0	0	0	0	0	0	1	18
AFLA_000996	gene-AFLA_000996	rna-gnl|WGS:AAIH|mRNA1024	protein_coding	0	1	0	37	0	0	0	0	19	0	0	0	2	0	0	0	0	0	0	0	0	1	16
AFLA_000997	gene-AFLA_000997	rna-gnl|WGS:AAIH|mRNA1025	protein_coding	0	0	1	26	0	0	0	0	9	0	0	0	0	1	0	0	0	0	0	0	0	0	17
AFLA_000998	gene-AFLA_000998	rna-gnl|WGS:AAIH|mRNA1026	protein_coding	0	2	2	27	0	0	2	0	11	0	0	0	0	0	0	0	0	0	0	0	0	2	16
AFLA_000999	gene-AFLA_000999	rna-gnl|WGS:AAIH|mRNA1027	protein_coding	0	1	0	26	0	0	0	0	9	0	0	0	1	0	0	0	1	0	0	0	0	0	17
AFLA_001000	gene-AFLA_001000	rna-gnl|WGS:AAIH|mRNA1028	protein_coding	0	2	0	28	0	0	0	0	18	0	0	0	0	0	0	0	0	0	0	0	0	2	10
AFLA_001001	gene-AFLA_001001	rna-gnl|WGS:AAIH|mRNA1029	protein_coding	0	2	0	27	0	0	0	0	8	0	0	0	9	0	0	0	1	0	0	0	0	1	11
AFLA_001002	gene-AFLA_001002	rna-gnl|WGS:AAIH|mRNA1030	protein_coding	0	1	0	37	0	0	0	0	19	0	0	0	0	0	0	0	0	0	0	0	0	1	18
AFLA_001003	gene-AFLA_001003	rna-gnl|WGS:AAIH|mRNA1031	protein_coding	0	0	0	36	0	0	0	0	17	0	0	0	0	0	0	0	0	0	0	0	0	0	19
AFLA_001004	gene-AFLA_001004	rna-gnl|WGS:AAIH|mRNA1032	protein_coding	0	1	2	28	0	0	0	0	11	0	0	0	0	2	0	0	0	0	0	0	0	1	17
AFLA_001005	gene-AFLA_001005	rna-gnl|WGS:AAIH|mRNA1033	protein_coding	0	1	1	36	0	0	0	0	17	0	0	0	1	1	0	0	0	0	0	0	0	1	18
AFLA_001006	gene-AFLA_001006	rna-gnl|WGS:AAIH|mRNA1034	protein_coding	0	6	1	24	0	0	0	0	2	0	0	0	1	1	0	0	0	0	0	0	0	6	21
AFLA_001007	gene-AFLA_001007	rna-gnl|WGS:AAIH|mRNA1035	protein_coding	0	0	0	25	0	0	0	0	7	0	0	0	0	0	0	0	0	0	0	0	0	0	18
AFLA_001008	gene-AFLA_001008	rna-gnl|WGS:AAIH|mRNA1036	protein_coding	0	0	0	24	0	0	0	0	16	0	0	0	0	0	0	0	0	0	0	0	0	0	8
AFLA_001009	gene-AFLA_001009	rna-gnl|WGS:AAIH|mRNA1037	protein_coding	0	1	1	19	0	0	0	0	17	0	0	0	0	1	0	0	0	0	0	0	0	1	2
AFLA_001010	gene-AFLA_001010	rna-gnl|WGS:AAIH|mRNA1038	protein_coding	0	1	0	22	0	0	0	0	10	0	0	0	4	0	0	0	0	0	0	0	0	1	8
AFLA_001011	gene-AFLA_001011	rna-gnl|WGS:AAIH|mRNA1039	protein_coding	0	0	0	25	0	0	0	0	8	0	0	0	4	0	0	0	0	0	0	0	0	0	13
AFLA_001012	gene-AFLA_001012	rna-gnl|WGS:AAIH|mRNA1040	protein_coding	0	1	0	26	0	0	0	0	17	0	0	0	3	0	0	0	1	0	0	0	0	0	7
AFLA_001013	gene-AFLA_001013	rna-gnl|WGS:AAIH|mRNA1041	protein_coding	0	0	2	52	0	0	0	0	38	0	0	0	0	2	0	0	0	0	0	0	0	0	14
AFLA_001014	gene-AFLA_001014	rna-gnl|WGS:AAIH|mRNA1042	protein_coding	0	4	9	31	0	0	0	0	6	0	0	0	2	9	0	0	0	0	0	0	0	4	23
AFLA_001015	gene-AFLA_001015	rna-gnl|WGS:AAIH|mRNA1043	protein_coding	0	6	1	37	0	0	0	0	29	0	0	0	0	1	0	0	0	0	0	0	0	6	8
AFLA_001016	gene-AFLA_001016	rna-gnl|WGS:AAIH|mRNA1044	protein_coding	0	0	1	50	0	0	0	0	11	0	0	0	1	1	0	0	0	0	0	0	0	0	38
AFLA_001017	gene-AFLA_001017	rna-gnl|WGS:AAIH|mRNA1045	protein_coding	0	0	1	18	0	0	0	0	8	0	0	0	1	1	0	0	0	0	0	0	0	0	9
AFLA_001018	gene-AFLA_001018	rna-gnl|WGS:AAIH|mRNA1046	protein_coding	0	0	1	32	0	0	0	0	12	0	0	0	1	1	0	0	0	0	0	0	0	0	19
AFLA_001019	gene-AFLA_001019	rna-gnl|WGS:AAIH|mRNA1047	protein_coding	0	2	1	43	0	0	0	0	29	0	0	0	0	1	0	0	0	0	0	0	0	2	14
AFLA_001020	gene-AFLA_001020	rna-gnl|WGS:AAIH|mRNA1048	protein_coding	0	2	1	18	0	0	0	0	5	0	0	0	0	1	0	0	0	0	0	0	0	2	13
AFLA_001021	gene-AFLA_001021	rna-gnl|WGS:AAIH|mRNA1049	protein_coding	0	2	1	19	0	0	0	0	14	0	0	0	0	1	0	0	0	0	0	0	0	2	5
AFLA_001022	gene-AFLA_001022	rna-gnl|WGS:AAIH|mRNA1050	protein_coding	0	0	0	17	0	0	0	0	8	0	0	0	1	0	0	0	0	0	0	0	0	0	8
AFLA_001023	gene-AFLA_001023	rna-gnl|WGS:AAIH|mRNA1051	protein_coding	0	0	0	13	0	0	0	0	6	0	0	0	0	0	0	0	0	0	0	0	0	0	7
AFLA_001024	gene-AFLA_001024	rna-gnl|WGS:AAIH|mRNA1052	protein_coding	0	1	3	11	0	0	0	0	5	0	0	0	0	3	0	0	0	0	0	0	0	1	6
AFLA_001024	gene-AFLA_001024	rna-gnl|WGS:AAIH|mRNA1053	protein_coding	0	1	0	12	0	0	0	0	6	0	0	0	0	0	0	0	0	0	0	0	0	1	6
AFLA_001025	gene-AFLA_001025	rna-gnl|WGS:AAIH|mRNA1054	protein_coding	0	2	1	12	0	0	0	0	5	0	0	0	0	1	0	0	0	0	0	0	0	2	7
AFLA_001026	gene-AFLA_001026	rna-gnl|WGS:AAIH|mRNA1055	protein_coding	0	2	2	14	0	0	0	0	7	0	0	0	0	2	0	0	0	0	0	0	0	2	7
AFLA_001027	gene-AFLA_001027	rna-gnl|WGS:AAIH|mRNA1056	protein_coding	0	0	0	28	0	0	0	0	8	0	0	0	0	0	0	0	0	0	0	0	0	0	20
AFLA_001028	gene-AFLA_001028	rna-gnl|WGS:AAIH|mRNA1057	protein_coding	0	1	1	39	0	0	0	0	32	0	0	0	0	1	0	0	0	0	0	0	0	1	7
AFLA_001029	gene-AFLA_001029	rna-gnl|WGS:AAIH|mRNA1058	protein_coding	0	3	2	49	0	0	0	0	30	0	0	0	5	2	0	0	1	0	0	0	0	2	15
AFLA_001029	gene-AFLA_001029	rna-gnl|WGS:AAIH|mRNA1059	protein_coding	0	3	2	49	0	0	0	0	30	0	0	0	1	2	0	0	1	0	0	0	0	2	19
AFLA_001030	gene-AFLA_001030	rna-gnl|WGS:AAIH|mRNA1060	protein_coding	0	13	4	58	0	0	0	0	27	0	0	0	4	4	0	0	1	0	0	0	0	12	28
AFLA_001031	gene-AFLA_001031	rna-gnl|WGS:AAIH|mRNA1061	protein_coding	0	3	5	52	0	0	0	0	31	0	0	0	0	5	0	0	0	0	0	0	0	3	21
AFLA_001032	gene-AFLA_001032	rna-gnl|WGS:AAIH|mRNA1062	protein_coding	1	0	1	41	0	0	0	0	15	0	0	0	0	1	0	0	1	0	0	1	0	0	26
AFLA_001033	gene-AFLA_001033	rna-gnl|WGS:AAIH|mRNA1063	protein_coding	0	1	0	30	0	0	0	0	25	0	0	0	0	0	0	0	0	0	0	0	0	1	5
AFLA_001034	gene-AFLA_001034	rna-gnl|WGS:AAIH|mRNA1064	protein_coding	0	1	0	40	0	0	0	0	19	0	0	0	0	0	0	0	0	0	0	0	0	1	21
AFLA_001035	gene-AFLA_001035	rna-gnl|WGS:AAIH|mRNA1065	protein_coding	0	5	1	23	0	0	0	0	10	0	0	0	1	1	0	0	0	0	0	0	0	5	12
AFLA_001036	gene-AFLA_001036	rna-gnl|WGS:AAIH|mRNA1066	protein_coding	0	5	2	24	0	0	0	0	15	0	0	0	0	2	0	0	0	0	0	0	0	5	9
AFLA_001037	gene-AFLA_001037	rna-gnl|WGS:AAIH|mRNA1067	protein_coding	0	0	0	21	0	0	0	0	12	0	0	0	0	0	0	0	0	0	0	0	0	0	9
AFLA_001038	gene-AFLA_001038	rna-gnl|WGS:AAIH|mRNA1068	protein_coding	0	1	1	21	0	0	0	0	6	0	0	0	0	1	0	0	0	0	0	0	0	1	15
AFLA_001039	gene-AFLA_001039	rna-gnl|WGS:AAIH|mRNA1069	protein_coding	0	0	0	22	0	0	0	0	12	0	0	0	1	0	0	0	0	0	0	0	0	0	9
AFLA_001040	gene-AFLA_001040	rna-gnl|WGS:AAIH|mRNA1070	protein_coding	0	0	0	27	0	0	0	0	11	0	0	0	0	0	0	0	0	0	0	0	0	0	16
AFLA_001041	gene-AFLA_001041	rna-gnl|WGS:AAIH|mRNA1071	protein_coding	0	1	0	23	0	0	0	0	11	0	0	0	1	0	0	0	1	0	0	0	0	0	12
AFLA_001042	gene-AFLA_001042	rna-gnl|WGS:AAIH|mRNA1072	protein_coding	0	0	1	20	0	0	0	0	11	0	0	0	0	1	0	0	0	0	0	0	0	0	9
AFLA_001043	gene-AFLA_001043	rna-gnl|WGS:AAIH|mRNA1073	protein_coding	0	4	2	24	0	0	0	0	6	0	0	0	5	2	0	0	1	0	0	0	0	3	14
AFLA_001044	gene-AFLA_001044	rna-gnl|WGS:AAIH|mRNA1074	protein_coding	0	0	0	26	0	0	0	0	11	0	0	0	1	0	0	0	0	0	0	0	0	0	14
AFLA_001045	gene-AFLA_001045	rna-gnl|WGS:AAIH|mRNA1075	protein_coding	0	2	1	34	0	0	0	0	19	0	0	0	1	1	0	0	1	0	0	0	0	1	15
AFLA_001046	gene-AFLA_001046	rna-gnl|WGS:AAIH|mRNA1076	protein_coding	0	1	0	35	0	0	0	0	14	0	0	0	2	0	0	0	0	0	0	0	0	1	19
AFLA_001047	gene-AFLA_001047	rna-gnl|WGS:AAIH|mRNA1077	protein_coding	0	0	0	31	0	0	0	0	12	0	0	0	0	0	0	0	0	0	0	0	0	0	19
AFLA_001048	gene-AFLA_001048	rna-gnl|WGS:AAIH|mRNA1078	protein_coding	0	0	1	33	0	0	0	0	17	0	0	0	2	1	0	0	0	0	0	0	0	0	14
AFLA_001049	gene-AFLA_001049	rna-gnl|WGS:AAIH|mRNA1079	protein_coding	0	0	1	32	0	0	0	0	16	0	0	0	1	1	0	0	0	0	0	0	0	0	15
AFLA_001050	gene-AFLA_001050	rna-gnl|WGS:AAIH|mRNA1080	protein_coding	0	0	0	29	0	0	0	0	16	0	0	0	0	0	0	0	0	0	0	0	0	0	13
AFLA_001051	gene-AFLA_001051	rna-gnl|WGS:AAIH|mRNA1081	protein_coding	0	0	0	18	0	0	0	0	12	0	0	0	2	0	0	0	0	0	0	0	0	0	4
AFLA_001052	gene-AFLA_001052	rna-gnl|WGS:AAIH|mRNA1082	protein_coding	0	0	0	21	0	0	0	0	11	0	0	0	0	0	0	0	0	0	0	0	0	0	10
AFLA_001053	gene-AFLA_001053	rna-gnl|WGS:AAIH|mRNA1083	protein_coding	0	2	0	17	0	0	0	0	9	0	0	0	0	0	0	0	0	0	0	0	0	2	8
AFLA_001054	gene-AFLA_001054	rna-gnl|WGS:AAIH|mRNA1084	protein_coding	0	0	2	12	0	0	0	0	10	0	0	0	0	2	0	0	0	0	0	0	0	0	2
AFLA_001055	gene-AFLA_001055	rna-gnl|WGS:AAIH|mRNA1085	protein_coding	0	0	0	14	0	0	0	0	9	0	0	0	0	0	0	0	0	0	0	0	0	0	5
AFLA_001056	gene-AFLA_001056	rna-gnl|WGS:AAIH|mRNA1086	protein_coding	0	1	0	12	0	0	0	0	9	0	0	0	0	0	0	0	0	0	0	0	0	1	3
AFLA_001057	gene-AFLA_001057	rna-gnl|WGS:AAIH|mRNA1087	protein_coding	0	1	0	16	0	0	0	0	12	0	0	0	0	0	0	0	0	0	0	0	0	1	4
AFLA_001058	gene-AFLA_001058	rna-gnl|WGS:AAIH|mRNA1088	protein_coding	0	0	1	16	0	0	0	0	4	0	0	0	1	1	0	0	0	0	0	0	0	0	11
AFLA_001059	gene-AFLA_001059	rna-gnl|WGS:AAIH|mRNA1089	protein_coding	0	0	0	19	0	0	0	0	9	0	0	0	1	0	0	0	0	0	0	0	0	0	9
AFLA_001060	gene-AFLA_001060	rna-gnl|WGS:AAIH|mRNA1090	protein_coding	0	3	4	16	0	0	0	0	11	0	0	0	0	4	0	0	0	0	0	0	0	3	5
AFLA_001061	gene-AFLA_001061	rna-gnl|WGS:AAIH|mRNA1091	protein_coding	0	0	0	20	0	0	0	0	10	0	0	0	0	0	0	0	0	0	0	0	0	0	10
AFLA_001062	gene-AFLA_001062	rna-gnl|WGS:AAIH|mRNA1092	protein_coding	0	3	1	12	0	0	0	0	6	0	0	0	0	1	0	0	0	0	0	0	0	3	6
AFLA_001063	gene-AFLA_001063	rna-gnl|WGS:AAIH|mRNA1093	protein_coding	0	0	0	20	0	0	0	0	9	0	0	0	8	0	0	0	0	0	0	0	0	0	3
AFLA_001064	gene-AFLA_001064	rna-gnl|WGS:AAIH|mRNA1094	protein_coding	0	0	0	24	0	0	0	0	11	0	0	0	1	0	0	0	0	0	0	0	0	0	12
AFLA_001065	gene-AFLA_001065	rna-gnl|WGS:AAIH|mRNA1095	protein_coding	0	0	0	26	0	0	0	0	11	0	0	0	2	0	0	0	0	0	0	0	0	0	13
AFLA_001066	gene-AFLA_001066	rna-gnl|WGS:AAIH|mRNA1096	protein_coding	0	4	0	17	0	0	0	0	10	0	0	0	2	0	0	0	0	0	0	0	0	4	5
AFLA_001067	gene-AFLA_001067	rna-gnl|WGS:AAIH|mRNA1097	protein_coding	0	2	1	15	0	0	0	0	4	0	0	0	0	1	0	0	0	0	0	0	0	2	11
AFLA_001068	gene-AFLA_001068	rna-gnl|WGS:AAIH|mRNA1098	protein_coding	0	0	0	15	0	0	0	0	10	0	0	0	1	0	0	0	0	0	0	0	0	0	4
AFLA_001069	gene-AFLA_001069	rna-gnl|WGS:AAIH|mRNA1099	protein_coding	0	1	1	17	0	0	0	0	8	0	0	0	1	1	0	0	0	0	0	0	0	1	8
AFLA_001070	gene-AFLA_001070	rna-gnl|WGS:AAIH|mRNA1100	protein_coding	0	1	1	11	0	0	0	0	8	0	0	0	0	1	0	0	0	0	0	0	0	1	3
AFLA_001071	gene-AFLA_001071	rna-gnl|WGS:AAIH|mRNA1101	protein_coding	0	0	0	16	0	0	0	0	9	0	0	0	0	0	0	0	0	0	0	0	0	0	7
AFLA_001072	gene-AFLA_001072	rna-gnl|WGS:AAIH|mRNA1102	protein_coding	0	1	1	12	0	0	0	0	2	0	0	0	0	1	0	0	0	0	0	0	0	1	10
AFLA_001073	gene-AFLA_001073	rna-gnl|WGS:AAIH|mRNA1103	protein_coding	0	1	0	15	0	0	0	0	8	0	0	0	2	0	0	0	1	0	0	0	0	0	6
AFLA_001074	gene-AFLA_001074	rna-gnl|WGS:AAIH|mRNA1104	protein_coding	0	0	0	17	0	0	0	0	9	0	0	0	0	0	0	0	0	0	0	0	0	0	8
AFLA_001075	gene-AFLA_001075	rna-gnl|WGS:AAIH|mRNA1105	protein_coding	0	3	0	18	0	0	0	0	8	0	0	0	0	0	0	0	0	0	0	0	0	3	10
AFLA_001076	gene-AFLA_001076	rna-gnl|WGS:AAIH|mRNA1106	protein_coding	0	2	0	24	0	0	0	0	8	0	0	0	0	0	0	0	0	0	0	0	0	2	16
AFLA_001077	gene-AFLA_001077	rna-gnl|WGS:AAIH|mRNA1107	protein_coding	0	1	0	20	0	0	0	0	15	0	0	0	0	0	0	0	0	0	0	0	0	1	5
AFLA_001078	gene-AFLA_001078	rna-gnl|WGS:AAIH|mRNA1108	protein_coding	0	0	0	23	0	0	0	0	7	0	0	0	0	0	0	0	0	0	0	0	0	0	16
AFLA_001079	gene-AFLA_001079	rna-gnl|WGS:AAIH|mRNA1109	protein_coding	0	0	1	15	0	0	0	0	10	0	0	0	1	1	0	0	0	0	0	0	0	0	4
AFLA_001080	gene-AFLA_001080	rna-gnl|WGS:AAIH|mRNA1110	protein_coding	0	0	0	5	0	0	0	0	4	0	0	0	0	0	0	0	0	0	0	0	0	0	1
AFLA_001081	gene-AFLA_001081	rna-gnl|WGS:AAIH|mRNA1111	protein_coding	0	0	1	9	0	0	0	0	7	0	0	0	0	1	0	0	0	0	0	0	0	0	2
AFLA_001082	gene-AFLA_001082	rna-gnl|WGS:AAIH|mRNA1112	protein_coding	0	0	0	10	0	0	0	0	1	0	0	0	0	0	0	0	0	0	0	0	0	0	9
AFLA_001083	gene-AFLA_001083	rna-gnl|WGS:AAIH|mRNA1113	protein_coding	0	0	0	11	0	0	0	0	10	0	0	0	0	0	0	0	0	0	0	0	0	0	1
AFLA_001084	gene-AFLA_001084	rna-gnl|WGS:AAIH|mRNA1114	protein_coding	0	0	1	12	0	0	0	0	10	0	0	0	1	1	0	0	0	0	0	0	0	0	1
AFLA_001085	gene-AFLA_001085	rna-gnl|WGS:AAIH|mRNA1115	protein_coding	0	1	0	13	0	0	0	0	5	0	0	0	1	0	0	0	0	0	0	0	0	1	7
AFLA_001086	gene-AFLA_001086	rna-gnl|WGS:AAIH|mRNA1116	protein_coding	0	0	0	17	0	0	0	0	11	0	0	0	0	0	0	0	0	0	0	0	0	0	6
AFLA_001087	gene-AFLA_001087	rna-gnl|WGS:AAIH|mRNA1117	protein_coding	0	2	1	16	0	0	0	0	6	0	0	0	0	1	0	0	0	0	0	0	0	2	10
AFLA_001088	gene-AFLA_001088	rna-gnl|WGS:AAIH|mRNA1118	protein_coding	0	1	0	20	0	0	0	0	10	0	0	0	1	0	0	0	0	0	0	0	0	1	9
AFLA_001089	gene-AFLA_001089	rna-gnl|WGS:AAIH|mRNA1119	protein_coding	0	1	2	20	0	0	0	0	11	0	0	0	0	2	0	0	0	0	0	0	0	1	9
AFLA_001090	gene-AFLA_001090	rna-gnl|WGS:AAIH|mRNA1120	protein_coding	0	1	0	17	0	0	0	0	8	0	0	0	1	0	0	0	1	0	0	0	0	0	9
AFLA_001091	gene-AFLA_001091	rna-gnl|WGS:AAIH|mRNA1121	protein_coding	0	0	1	19	0	0	0	0	10	0	0	0	1	1	0	0	0	0	0	0	0	0	8
AFLA_001092	gene-AFLA_001092	rna-gnl|WGS:AAIH|mRNA1122	protein_coding	0	0	0	23	0	0	0	0	14	0	0	0	0	0	0	0	0	0	0	0	0	0	9
AFLA_001093	gene-AFLA_001093	rna-gnl|WGS:AAIH|mRNA1123	protein_coding	0	0	0	28	0	0	0	0	8	0	0	0	2	0	0	0	0	0	0	0	0	0	18
AFLA_001094	gene-AFLA_001094	rna-gnl|WGS:AAIH|mRNA1124	protein_coding	0	3	2	31	0	0	0	0	7	0	0	0	0	2	0	0	0	0	0	0	0	3	24
AFLA_001095	gene-AFLA_001095	rna-gnl|WGS:AAIH|mRNA1125	protein_coding	0	1	2	33	0	0	0	0	20	0	0	0	1	2	0	0	0	0	0	0	0	1	12
AFLA_001096	gene-AFLA_001096	rna-gnl|WGS:AAIH|mRNA1126	protein_coding	0	1	2	39	0	0	0	0	16	0	0	0	0	2	0	0	0	0	0	0	0	1	23
AFLA_001097	gene-AFLA_001097	rna-gnl|WGS:AAIH|mRNA1127	protein_coding	0	0	0	31	0	0	0	0	13	0	0	0	0	0	0	0	0	0	0	0	0	0	18
AFLA_001098	gene-AFLA_001098	rna-gnl|WGS:AAIH|mRNA1128	protein_coding	0	2	1	20	0	0	0	0	6	0	0	0	0	1	0	0	0	0	0	0	0	2	14
AFLA_001099	gene-AFLA_001099	rna-gnl|WGS:AAIH|mRNA1129	protein_coding	0	1	1	23	0	0	0	0	15	0	0	0	0	1	0	0	0	0	0	0	0	1	8
AFLA_001100	gene-AFLA_001100	rna-gnl|WGS:AAIH|mRNA1130	protein_coding	0	1	1	28	0	0	0	0	13	0	0	0	0	1	0	0	0	0	0	0	0	1	15
AFLA_001101	gene-AFLA_001101	rna-gnl|WGS:AAIH|mRNA1131	protein_coding	0	1	2	17	0	0	0	0	10	0	0	0	0	2	0	0	0	0	0	0	0	1	7
AFLA_001102	gene-AFLA_001102	rna-gnl|WGS:AAIH|mRNA1132	protein_coding	0	5	0	14	0	0	0	0	3	0	0	0	2	0	0	0	1	0	0	0	0	5	9
AFLA_001103	gene-AFLA_001103	rna-gnl|WGS:AAIH|mRNA1133	protein_coding	0	0	0	17	0	0	0	0	12	0	0	0	1	0	0	0	0	0	0	0	0	0	4
AFLA_001104	gene-AFLA_001104	rna-gnl|WGS:AAIH|mRNA1134	protein_coding	0	1	1	9	0	0	0	0	3	0	0	0	0	1	0	0	0	0	0	0	0	1	6
AFLA_001105	gene-AFLA_001105	rna-gnl|WGS:AAIH|mRNA1135	protein_coding	0	0	0	21	0	0	0	0	19	0	0	0	0	0	0	0	0	0	0	0	0	0	2
AFLA_001106	gene-AFLA_001106	rna-gnl|WGS:AAIH|mRNA1136	protein_coding	0	0	0	22	0	0	0	0	2	0	0	0	1	0	0	0	0	0	0	0	0	0	19
AFLA_001107	gene-AFLA_001107	rna-gnl|WGS:AAIH|mRNA1137	protein_coding	0	0	1	19	0	0	0	0	9	0	0	0	0	1	0	0	0	0	0	0	0	0	10
AFLA_001108	gene-AFLA_001108	rna-gnl|WGS:AAIH|mRNA1138	protein_coding	0	1	4	16	0	0	1	0	12	0	0	0	2	3	0	0	0	0	0	0	0	1	2
AFLA_001109	gene-AFLA_001109	rna-gnl|WGS:AAIH|mRNA1139	protein_coding	0	0	0	21	0	0	0	0	19	0	0	0	0	0	0	0	0	0	0	0	0	0	2
AFLA_001110	gene-AFLA_001110	rna-gnl|WGS:AAIH|mRNA1140	protein_coding	0	0	0	38	0	0	0	0	19	0	0	0	0	0	0	0	0	0	0	0	0	0	19
AFLA_001111	gene-AFLA_001111	rna-gnl|WGS:AAIH|mRNA1141	protein_coding	0	0	0	42	0	0	0	0	32	0	0	0	0	0	0	0	0	0	0	0	0	0	10
AFLA_001112	gene-AFLA_001112	rna-gnl|WGS:AAIH|mRNA1142	protein_coding	0	1	0	34	0	0	0	0	2	0	0	0	0	0	0	0	0	0	0	0	0	1	32
AFLA_001113	gene-AFLA_001113	rna-gnl|WGS:AAIH|mRNA1143	protein_coding	0	1	2	37	0	0	0	0	20	0	0	0	1	2	0	0	0	0	0	0	0	1	16
AFLA_001114	gene-AFLA_001114	rna-gnl|WGS:AAIH|mRNA1144	protein_coding	0	3	2	43	0	0	0	0	27	0	0	0	0	2	0	0	0	0	0	0	0	3	16
AFLA_001115	gene-AFLA_001115	rna-gnl|WGS:AAIH|mRNA1145	protein_coding	0	2	1	48	0	0	0	0	17	0	0	0	0	1	0	0	0	0	0	0	0	2	31
AFLA_001116	gene-AFLA_001116	rna-gnl|WGS:AAIH|mRNA1146	protein_coding	0	4	2	32	0	0	0	0	18	0	0	0	3	2	0	0	1	0	0	0	0	3	12
AFLA_001117	gene-AFLA_001117	rna-gnl|WGS:AAIH|mRNA1147	protein_coding	0	0	0	38	0	0	0	0	22	0	0	0	0	0	0	0	0	0	0	0	0	0	16
AFLA_001118	gene-AFLA_001118	rna-gnl|WGS:AAIH|mRNA1148	protein_coding	0	1	2	65	0	0	0	0	16	0	0	0	0	2	0	0	0	0	0	0	0	1	49
AFLA_001119	gene-AFLA_001119	rna-gnl|WGS:AAIH|mRNA1149	protein_coding	0	3	1	65	0	0	0	0	15	0	0	0	0	1	0	0	0	0	0	0	0	3	50
AFLA_001120	gene-AFLA_001120	rna-gnl|WGS:AAIH|mRNA1150	protein_coding	4	1	1	82	0	0	0	0	50	0	4	0	0	1	0	0	0	0	0	0	0	1	32
AFLA_001121	gene-AFLA_001121	rna-gnl|WGS:AAIH|mRNA1151	protein_coding	3	3	2	67	0	0	0	0	18	0	2	0	4	2	0	0	1	1	0	0	0	2	46
AFLA_001122	gene-AFLA_001122	rna-gnl|WGS:AAIH|mRNA1152	protein_coding	0	1	1	45	0	0	0	0	13	0	0	0	0	1	0	0	0	0	0	0	0	1	32
AFLA_001123	gene-AFLA_001123	rna-gnl|WGS:AAIH|mRNA1153	protein_coding	0	2	1	32	0	0	0	0	19	0	0	0	0	1	0	0	0	0	0	0	0	2	13
AFLA_001124	gene-AFLA_001124	rna-gnl|WGS:AAIH|mRNA1154	protein_coding	0	5	0	28	0	0	0	0	17	0	0	0	0	0	0	0	0	0	0	0	0	5	11
AFLA_001125	gene-AFLA_001125	rna-gnl|WGS:AAIH|mRNA1155	protein_coding	0	1	2	37	0	0	0	0	14	0	0	0	0	2	0	0	0	0	0	0	0	1	23
AFLA_001126	gene-AFLA_001126	rna-gnl|WGS:AAIH|mRNA1156	protein_coding	0	1	2	35	0	0	0	0	18	0	0	0	4	2	0	0	1	0	0	0	0	0	14
AFLA_001127	gene-AFLA_001127	rna-gnl|WGS:AAIH|mRNA1157	protein_coding	0	6	0	37	0	0	0	0	22	0	0	0	2	0	0	0	1	0	0	0	0	5	14
AFLA_001128	gene-AFLA_001128	rna-gnl|WGS:AAIH|mRNA1158	protein_coding	1	0	2	29	0	0	0	0	15	0	0	0	1	2	0	0	0	0	1	0	0	0	13
AFLA_001129	gene-AFLA_001129	rna-gnl|WGS:AAIH|mRNA1159	protein_coding	0	3	2	32	0	0	0	0	12	0	0	0	0	2	0	0	0	0	0	0	0	3	20
AFLA_001130	gene-AFLA_001130	rna-gnl|WGS:AAIH|mRNA1160	protein_coding	0	7	0	33	0	0	0	0	12	0	0	0	1	0	0	0	1	0	0	0	0	6	21
AFLA_001131	gene-AFLA_001131	rna-gnl|WGS:AAIH|mRNA1161	protein_coding	0	1	2	18	0	0	0	0	8	0	0	0	0	2	0	0	0	0	0	0	0	1	10
AFLA_001132	gene-AFLA_001132	rna-gnl|WGS:AAIH|mRNA1162	protein_coding	0	2	1	26	0	0	0	0	14	0	0	0	0	1	0	0	0	0	0	0	0	2	12
AFLA_001133	gene-AFLA_001133	rna-gnl|WGS:AAIH|mRNA1163	protein_coding	0	1	2	21	0	0	0	0	8	0	0	0	0	2	0	0	0	0	0	0	0	1	13
AFLA_001134	gene-AFLA_001134	rna-gnl|WGS:AAIH|mRNA1164	protein_coding	0	1	1	20	0	0	0	0	10	0	0	0	0	1	0	0	0	0	0	0	0	1	10
AFLA_001135	gene-AFLA_001135	rna-gnl|WGS:AAIH|mRNA1165	protein_coding	0	3	1	16	0	0	0	0	3	0	0	0	0	1	0	0	0	0	0	0	0	3	13
AFLA_001136	gene-AFLA_001136	rna-gnl|WGS:AAIH|mRNA1166	protein_coding	0	0	0	12	0	0	0	0	1	0	0	0	0	0	0	0	0	0	0	0	0	0	11
AFLA_001137	gene-AFLA_001137	rna-gnl|WGS:AAIH|mRNA1167	protein_coding	0	0	0	13	0	0	0	0	3	0	0	0	0	0	0	0	0	0	0	0	0	0	10
AFLA_001138	gene-AFLA_001138	rna-gnl|WGS:AAIH|mRNA1168	protein_coding	0	1	1	6	0	0	0	0	1	0	0	0	0	1	0	0	0	0	0	0	0	1	5
AFLA_001139	gene-AFLA_001139	rna-gnl|WGS:AAIH|mRNA1169	protein_coding	0	0	0	10	0	0	0	0	3	0	0	0	0	0	0	0	0	0	0	0	0	0	7
AFLA_001140	gene-AFLA_001140	rna-gnl|WGS:AAIH|mRNA1170	protein_coding	0	0	1	9	0	0	0	0	6	0	0	0	0	1	0	0	0	0	0	0	0	0	3
AFLA_001141	gene-AFLA_001141	rna-gnl|WGS:AAIH|mRNA1171	protein_coding	0	0	0	12	0	0	0	0	4	0	0	0	0	0	0	0	0	0	0	0	0	0	8
AFLA_001142	gene-AFLA_001142	rna-gnl|WGS:AAIH|mRNA1172	protein_coding	0	0	0	11	0	0	0	0	5	0	0	0	0	0	0	0	0	0	0	0	0	0	6
AFLA_001143	gene-AFLA_001143	rna-gnl|WGS:AAIH|mRNA1173	protein_coding	0	0	1	7	0	0	0	0	3	0	0	0	2	1	0	0	0	0	0	0	0	0	2
AFLA_001144	gene-AFLA_001144	rna-gnl|WGS:AAIH|mRNA1174	protein_coding	1	0	0	6	0	0	0	0	4	0	1	0	0	0	0	0	0	0	0	0	0	0	2
AFLA_001145	gene-AFLA_001145	rna-gnl|WGS:AAIH|mRNA1175	protein_coding	0	0	0	12	0	0	0	0	5	0	0	0	1	0	0	0	0	0	0	0	0	0	6
AFLA_001145	gene-AFLA_001145	rna-gnl|WGS:AAIH|mRNA1176	protein_coding	0	0	0	9	0	0	0	0	5	0	0	0	0	0	0	0	0	0	0	0	0	0	4
AFLA_001146	gene-AFLA_001146	rna-gnl|WGS:AAIH|mRNA1177	protein_coding	0	0	0	10	0	0	0	0	7	0	0	0	0	0	0	0	0	0	0	0	0	0	3
AFLA_001147	gene-AFLA_001147	rna-gnl|WGS:AAIH|mRNA1178	protein_coding	0	1	1	10	0	0	0	0	3	0	0	0	0	1	0	0	0	0	0	0	0	1	7
AFLA_001148	gene-AFLA_001148	rna-gnl|WGS:AAIH|mRNA1179	protein_coding	0	0	1	15	0	0	0	0	4	0	0	0	0	1	0	0	0	0	0	0	0	0	11
AFLA_001149	gene-AFLA_001149	rna-gnl|WGS:AAIH|mRNA1180	protein_coding	0	0	1	22	0	0	0	0	7	0	0	0	0	1	0	0	0	0	0	0	0	0	15
AFLA_001150	gene-AFLA_001150	rna-gnl|WGS:AAIH|mRNA1181	protein_coding	0	0	1	28	0	0	0	0	20	0	0	0	0	1	0	0	1	0	0	0	0	0	8
AFLA_001151	gene-AFLA_001151	rna-gnl|WGS:AAIH|mRNA1182	protein_coding	0	1	1	31	0	0	0	0	13	0	0	0	0	1	0	0	0	0	0	0	0	1	18
AFLA_001152	gene-AFLA_001152	rna-gnl|WGS:AAIH|mRNA1183	protein_coding	0	0	0	29	0	0	0	0	11	0	0	0	0	0	0	0	0	0	0	0	0	0	18
AFLA_001153	gene-AFLA_001153	rna-gnl|WGS:AAIH|mRNA1184	protein_coding	0	0	0	25	0	0	0	0	10	0	0	0	1	0	0	0	0	0	0	0	0	0	14
AFLA_001154	gene-AFLA_001154	rna-gnl|WGS:AAIH|mRNA1185	protein_coding	1	3	0	31	0	0	0	0	17	0	1	0	0	0	0	0	0	0	0	0	0	3	14
AFLA_001155	gene-AFLA_001155	rna-gnl|WGS:AAIH|mRNA1186	protein_coding	0	0	0	27	0	0	0	0	14	0	0	0	2	0	0	0	0	0	0	0	0	0	11
AFLA_001156	gene-AFLA_001156	rna-gnl|WGS:AAIH|mRNA1187	protein_coding	0	1	1	28	0	0	0	0	13	0	0	0	0	1	0	0	0	0	0	0	0	1	15
AFLA_001157	gene-AFLA_001157	rna-gnl|WGS:AAIH|mRNA1188	protein_coding	0	0	0	34	0	0	0	0	19	0	0	0	1	0	0	0	0	0	0	0	0	0	14
AFLA_001158	gene-AFLA_001158	rna-gnl|WGS:AAIH|mRNA1189	protein_coding	0	3	1	36	0	0	0	0	21	0	0	0	1	1	0	0	1	0	0	0	0	2	15
AFLA_001159	gene-AFLA_001159	rna-gnl|WGS:AAIH|mRNA1190	protein_coding	0	0	0	36	0	0	0	0	16	0	0	0	2	0	0	0	0	0	0	0	0	0	18
AFLA_001160	gene-AFLA_001160	rna-gnl|WGS:AAIH|mRNA1191	protein_coding	0	0	0	33	0	0	0	0	9	0	0	0	2	0	0	0	0	0	0	0	0	0	22
AFLA_001161	gene-AFLA_001161	rna-gnl|WGS:AAIH|mRNA1192	protein_coding	0	0	0	31	0	0	0	0	23	0	0	0	0	0	0	0	0	0	0	0	0	0	8
AFLA_001162	gene-AFLA_001162	rna-gnl|WGS:AAIH|mRNA1193	protein_coding	0	3	1	16	0	0	0	0	3	0	0	0	0	1	0	0	0	0	0	0	0	3	13
AFLA_001163	gene-AFLA_001163	rna-gnl|WGS:AAIH|mRNA1194	protein_coding	0	1	0	18	0	0	0	0	10	0	0	0	0	0	0	0	0	0	0	0	0	1	8
AFLA_001164	gene-AFLA_001164	rna-gnl|WGS:AAIH|mRNA1195	protein_coding	0	0	2	21	0	0	0	0	16	0	0	0	0	2	0	0	0	0	0	0	0	0	5
AFLA_001165	gene-AFLA_001165	rna-gnl|WGS:AAIH|mRNA1196	protein_coding	0	0	0	27	0	0	0	0	19	0	0	0	1	0	0	0	0	0	0	0	0	0	7
AFLA_001166	gene-AFLA_001166	rna-gnl|WGS:AAIH|mRNA1197	protein_coding	0	2	0	35	0	0	0	0	27	0	0	0	0	0	0	0	0	0	0	0	0	2	8
AFLA_001167	gene-AFLA_001167	rna-gnl|WGS:AAIH|mRNA1198	protein_coding	0	7	0	37	0	0	0	0	14	0	0	0	3	0	0	0	0	0	0	0	0	7	20
AFLA_001168	gene-AFLA_001168	rna-gnl|WGS:AAIH|mRNA1199	protein_coding	0	2	1	45	0	0	0	0	25	0	0	0	1	1	0	0	1	0	0	0	0	1	20
AFLA_001169	gene-AFLA_001169	rna-gnl|WGS:AAIH|mRNA1200	protein_coding	0	0	4	40	0	0	0	0	15	0	0	0	0	4	0	0	0	0	0	0	0	0	25
AFLA_001170	gene-AFLA_001170	rna-gnl|WGS:AAIH|mRNA1201	protein_coding	0	0	1	34	0	0	0	0	20	0	0	0	0	1	0	0	0	0	0	0	0	0	14
AFLA_001171	gene-AFLA_001171	rna-gnl|WGS:AAIH|mRNA1202	protein_coding	0	1	2	36	0	0	0	0	15	0	0	0	0	2	0	0	0	0	0	0	0	1	21
AFLA_001172	gene-AFLA_001172	rna-gnl|WGS:AAIH|mRNA1203	protein_coding	0	1	1	32	0	0	0	0	17	0	0	0	0	1	0	0	1	0	0	0	0	1	15
AFLA_001173	gene-AFLA_001173	rna-gnl|WGS:AAIH|mRNA1204	protein_coding	0	0	2	29	0	0	0	0	16	0	0	0	0	2	0	0	0	0	0	0	0	0	13
AFLA_001174	gene-AFLA_001174	rna-gnl|WGS:AAIH|mRNA1205	protein_coding	0	2	0	47	0	0	0	0	31	0	0	0	1	0	0	0	0	0	0	0	0	2	15
AFLA_001175	gene-AFLA_001175	rna-gnl|WGS:AAIH|mRNA1206	protein_coding	0	0	0	48	0	0	0	0	33	0	0	0	0	0	0	0	0	0	0	0	0	0	15
AFLA_001176	gene-AFLA_001176	rna-gnl|WGS:AAIH|mRNA1207	protein_coding	1	6	11	31	0	0	0	0	16	0	1	0	0	11	0	0	0	0	0	0	0	6	15
AFLA_001177	gene-AFLA_001177	rna-gnl|WGS:AAIH|mRNA1208	protein_coding	0	2	0	43	0	0	0	0	33	0	0	0	1	0	0	0	0	0	0	0	0	2	9
AFLA_001178	gene-AFLA_001178	rna-gnl|WGS:AAIH|mRNA1209	protein_coding	0	1	0	34	0	0	0	0	4	0	0	0	1	0	0	0	0	0	0	0	0	1	29
AFLA_001179	gene-AFLA_001179	rna-gnl|WGS:AAIH|mRNA1210	protein_coding	0	1	1	26	0	0	0	0	19	0	0	0	0	1	0	0	0	0	0	0	0	1	7
AFLA_001180	gene-AFLA_001180	rna-gnl|WGS:AAIH|mRNA1211	protein_coding	0	0	0	22	0	0	0	0	10	0	0	0	0	0	0	0	0	0	0	0	0	0	12
AFLA_001181	gene-AFLA_001181	rna-gnl|WGS:AAIH|mRNA1212	protein_coding	0	2	0	14	0	0	0	0	10	0	0	0	0	0	0	0	0	0	0	0	0	2	4
AFLA_001182	gene-AFLA_001182	rna-gnl|WGS:AAIH|mRNA1213	protein_coding	0	2	0	16	0	0	0	0	5	0	0	0	0	0	0	0	0	0	0	0	0	2	11
AFLA_001183	gene-AFLA_001183	rna-gnl|WGS:AAIH|mRNA1214	protein_coding	0	0	0	21	0	0	0	0	13	0	0	0	0	0	0	0	0	0	0	0	0	0	8
AFLA_001184	gene-AFLA_001184	rna-gnl|WGS:AAIH|mRNA1215	protein_coding	0	1	0	23	0	0	0	0	12	0	0	0	0	0	0	0	0	0	0	0	0	1	11
AFLA_001185	gene-AFLA_001185	rna-gnl|WGS:AAIH|mRNA1216	protein_coding	0	1	1	32	0	0	0	0	13	0	0	0	0	1	0	0	0	0	0	0	0	1	19
AFLA_001186	gene-AFLA_001186	rna-gnl|WGS:AAIH|mRNA1217	protein_coding	0	1	1	30	0	0	0	0	9	0	0	0	6	1	0	0	2	0	0	0	0	0	16
AFLA_001187	gene-AFLA_001187	rna-gnl|WGS:AAIH|mRNA1218	protein_coding	0	4	1	29	0	0	0	0	12	0	0	0	0	1	0	0	0	0	0	0	0	4	17
AFLA_001188	gene-AFLA_001188	rna-gnl|WGS:AAIH|mRNA1219	protein_coding	0	0	0	26	0	0	0	0	16	0	0	0	2	0	0	0	0	0	0	0	0	0	8
AFLA_001189	gene-AFLA_001189	rna-gnl|WGS:AAIH|mRNA1220	protein_coding	0	1	0	18	0	0	0	0	12	0	0	0	0	0	0	0	0	0	0	0	0	1	6
AFLA_001190	gene-AFLA_001190	rna-gnl|WGS:AAIH|mRNA1221	protein_coding	0	3	2	16	0	0	0	0	10	0	0	0	0	2	0	0	0	0	0	0	0	3	6
AFLA_001191	gene-AFLA_001191	rna-gnl|WGS:AAIH|mRNA1222	protein_coding	0	0	0	17	0	0	0	0	11	0	0	0	0	0	0	0	0	0	0	0	0	0	6
AFLA_001192	gene-AFLA_001192	rna-gnl|WGS:AAIH|mRNA1223	protein_coding	0	0	1	20	0	0	0	0	14	0	0	0	1	1	0	0	0	0	0	0	0	0	5
AFLA_001193	gene-AFLA_001193	rna-gnl|WGS:AAIH|mRNA1224	protein_coding	0	1	0	31	0	0	0	0	12	0	0	0	1	0	0	0	0	0	0	0	0	1	18
AFLA_001194	gene-AFLA_001194	rna-gnl|WGS:AAIH|mRNA1225	protein_coding	0	2	1	38	0	0	0	0	24	0	0	0	0	1	0	0	0	0	0	0	0	2	14
AFLA_001195	gene-AFLA_001195	rna-gnl|WGS:AAIH|mRNA1226	protein_coding	1	1	7	27	0	0	0	0	10	0	0	0	3	7	0	1	0	0	0	0	0	1	15
AFLA_001196	gene-AFLA_001196	rna-gnl|WGS:AAIH|mRNA1227	protein_coding	1	3	4	26	0	0	1	0	20	0	1	0	0	3	0	0	0	1	0	0	0	3	6
AFLA_001197	gene-AFLA_001197	rna-gnl|WGS:AAIH|mRNA1228	protein_coding	0	3	0	32	0	0	0	0	25	0	0	0	0	0	0	0	0	0	0	0	0	3	7
AFLA_001198	gene-AFLA_001198	rna-gnl|WGS:AAIH|mRNA1229	protein_coding	0	4	0	25	0	0	0	0	14	0	0	0	2	0	0	0	0	0	0	0	0	4	9
AFLA_001199	gene-AFLA_001199	rna-gnl|WGS:AAIH|mRNA1230	protein_coding	0	3	0	25	0	0	0	0	19	0	0	0	1	0	0	0	0	0	0	0	0	3	5
AFLA_001200	gene-AFLA_001200	rna-gnl|WGS:AAIH|mRNA1231	protein_coding	0	0	0	32	0	0	0	0	9	0	0	0	0	0	0	0	0	0	0	0	0	0	23
AFLA_001201	gene-AFLA_001201	rna-gnl|WGS:AAIH|mRNA1232	protein_coding	0	1	1	42	0	0	0	0	17	0	0	0	4	1	0	0	0	0	0	0	0	1	21
AFLA_001202	gene-AFLA_001202	rna-gnl|WGS:AAIH|mRNA1233	protein_coding	0	1	0	27	0	0	0	0	2	0	0	0	0	0	0	0	0	0	0	0	0	1	25
AFLA_001203	gene-AFLA_001203	rna-gnl|WGS:AAIH|mRNA1234	protein_coding	0	1	0	25	0	0	0	0	24	0	0	0	0	0	0	0	0	0	0	0	0	1	1
AFLA_001204	gene-AFLA_001204	rna-gnl|WGS:AAIH|mRNA1235	protein_coding	0	0	1	26	0	0	0	0	19	0	0	0	0	1	0	0	0	0	0	0	0	0	7
AFLA_001205	gene-AFLA_001205	rna-gnl|WGS:AAIH|mRNA1236	protein_coding	0	1	1	14	0	0	0	0	13	0	0	0	0	1	0	0	0	0	0	0	0	1	1
AFLA_001206	gene-AFLA_001206	rna-gnl|WGS:AAIH|mRNA1237	protein_coding	1	1	0	15	0	0	0	0	12	0	0	0	2	0	1	0	0	0	0	0	0	1	2
AFLA_001207	gene-AFLA_001207	rna-gnl|WGS:AAIH|mRNA1238	protein_coding	0	1	0	18	0	0	0	0	8	0	0	0	0	0	0	0	0	0	0	0	0	1	10
AFLA_001208	gene-AFLA_001208	rna-gnl|WGS:AAIH|mRNA1239	protein_coding	0	1	1	20	0	0	0	0	8	0	0	0	0	1	0	0	0	0	0	0	0	1	12
AFLA_001209	gene-AFLA_001209	rna-gnl|WGS:AAIH|mRNA1240	protein_coding	0	3	0	22	0	0	0	0	13	0	0	0	0	0	0	0	0	0	0	0	0	3	9
AFLA_001210	gene-AFLA_001210	rna-gnl|WGS:AAIH|mRNA1241	protein_coding	0	0	0	28	0	0	0	0	8	0	0	0	1	0	0	0	0	0	0	0	0	0	19
AFLA_001211	gene-AFLA_001211	rna-gnl|WGS:AAIH|mRNA1242	protein_coding	1	1	0	28	0	0	0	0	19	0	1	0	0	0	0	0	0	0	0	0	0	1	9
AFLA_001212	gene-AFLA_001212	rna-gnl|WGS:AAIH|mRNA1243	protein_coding	0	2	1	22	0	0	0	0	14	0	0	0	1	1	0	0	0	0	0	0	0	2	7
AFLA_001213	gene-AFLA_001213	rna-gnl|WGS:AAIH|mRNA1244	protein_coding	0	2	0	25	0	0	0	0	12	0	0	0	1	0	0	0	0	0	0	0	0	2	12
AFLA_001214	gene-AFLA_001214	rna-gnl|WGS:AAIH|mRNA1245	protein_coding	0	0	0	57	0	0	0	0	40	0	0	0	0	0	0	0	0	0	0	0	0	0	17
AFLA_001215	gene-AFLA_001215	rna-gnl|WGS:AAIH|mRNA1246	protein_coding	0	4	2	70	0	0	0	0	16	0	0	0	0	2	0	0	0	0	0	0	0	4	54
AFLA_001216	gene-AFLA_001216	rna-gnl|WGS:AAIH|mRNA1247	protein_coding	0	20	2	85	0	0	0	0	13	0	0	0	0	2	0	0	0	0	0	0	0	20	72
AFLA_001217	gene-AFLA_001217	rna-gnl|WGS:AAIH|mRNA1248	protein_coding	0	3	1	102	0	0	0	0	40	0	0	0	0	1	0	0	0	0	0	0	0	3	62
AFLA_001218	gene-AFLA_001218	rna-gnl|WGS:AAIH|mRNA1249	protein_coding	0	13	17	82	1	0	0	0	35	0	0	0	6	16	0	0	0	0	0	0	0	13	41
AFLA_001219	gene-AFLA_001219	rna-gnl|WGS:AAIH|mRNA1250	protein_coding	0	9	3	98	0	0	0	0	76	0	0	0	6	3	0	0	1	0	0	0	0	8	17
AFLA_001220	gene-AFLA_001220	rna-gnl|WGS:AAIH|mRNA1251	protein_coding	0	2	2	99	0	0	0	0	65	0	0	0	0	2	0	0	0	0	0	0	0	2	34
AFLA_001221	gene-AFLA_001221	rna-gnl|WGS:AAIH|mRNA1252	protein_coding	0	8	0	76	0	0	0	0	34	0	0	0	0	0	0	0	0	0	0	0	0	8	42
AFLA_001222	gene-AFLA_001222	rna-gnl|WGS:AAIH|mRNA1253	protein_coding	0	8	1	84	0	0	0	0	34	0	0	0	1	1	0	0	0	0	0	0	0	8	49
AFLA_001223	gene-AFLA_001223	rna-gnl|WGS:AAIH|mRNA1254	protein_coding	0	30	1	71	0	0	0	0	38	0	0	0	2	1	0	0	0	0	0	0	0	30	31
AFLA_001224	gene-AFLA_001224	rna-gnl|WGS:AAIH|mRNA1255	protein_coding	0	4	1	136	0	0	0	0	90	0	0	0	1	1	0	0	0	0	0	0	0	4	45
AFLA_001225	gene-AFLA_001225	rna-gnl|WGS:AAIH|mRNA1256	protein_coding	0	3	0	244	0	0	0	0	223	0	0	0	2	0	0	0	1	0	0	0	0	2	20
AFLA_001226	gene-AFLA_001226	rna-gnl|WGS:AAIH|mRNA1257	protein_coding	14	65	88	86	0	0	0	0	65	0	9	0	0	88	0	0	0	0	5	0	0	65	21
AFLA_001227	gene-AFLA_001227	rna-gnl|WGS:AAIH|mRNA1258	protein_coding	0	30	8	231	0	0	0	0	203	0	0	0	3	8	0	0	0	0	0	0	0	30	25
AFLA_001228	gene-AFLA_001228	rna-gnl|WGS:AAIH|mRNA1259	protein_coding	1	10	9	39	0	0	0	0	13	0	0	0	0	9	0	0	0	0	1	0	0	10	26
AFLA_001229	gene-AFLA_001229	rna-gnl|WGS:AAIH|mRNA1260	protein_coding	0	2	1	38	0	0	0	0	24	0	0	0	0	1	0	0	0	0	0	0	0	2	14
AFLA_001230	gene-AFLA_001230	rna-gnl|WGS:AAIH|mRNA1261	protein_coding	0	0	1	76	0	0	0	0	62	0	0	0	1	1	0	0	0	0	0	0	0	0	13
AFLA_001231	gene-AFLA_001231	rna-gnl|WGS:AAIH|mRNA1262	protein_coding	0	1	1	145	1	0	0	0	131	0	0	0	0	0	0	0	0	0	0	0	0	1	14
AFLA_001232	gene-AFLA_001232	rna-gnl|WGS:AAIH|mRNA1263	protein_coding	0	2	0	190	0	0	0	0	23	0	0	0	5	0	0	0	1	0	0	0	0	1	163
AFLA_001233	gene-AFLA_001233	rna-gnl|WGS:AAIH|mRNA1264	protein_coding	2	8	11	218	0	0	1	0	186	0	2	0	0	10	0	0	0	0	0	0	0	8	32
AFLA_001234	gene-AFLA_001234	rna-gnl|WGS:AAIH|mRNA1265	protein_coding	4	21	36	334	0	0	1	0	33	0	4	0	5	35	0	0	3	0	0	0	0	18	299
AFLA_001235	gene-AFLA_001235	rna-gnl|WGS:AAIH|mRNA1266	protein_coding	0	27	17	377	0	0	0	0	224	0	0	0	19	17	0	0	1	0	0	0	0	26	135
AFLA_001236	gene-AFLA_001236	rna-gnl|WGS:AAIH|mRNA1267	protein_coding	7	11	11	377	0	0	0	0	183	0	7	0	9	11	0	0	2	0	0	0	0	10	186
AFLA_001237	gene-AFLA_001237	rna-gnl|WGS:AAIH|mRNA1268	protein_coding	0	44	19	409	0	0	2	0	106	0	0	0	0	17	0	0	0	0	0	0	0	44	303
AFLA_001238	gene-AFLA_001238	rna-gnl|WGS:AAIH|mRNA1269	protein_coding	0	3	6	291	0	0	0	0	174	0	0	0	4	6	0	0	1	0	0	0	0	2	114
AFLA_001239	gene-AFLA_001239	rna-gnl|WGS:AAIH|mRNA1270	protein_coding	0	2	0	206	0	0	0	0	118	0	0	0	0	0	0	0	0	0	0	0	0	2	88
AFLA_001240	gene-AFLA_001240	rna-gnl|WGS:AAIH|mRNA1271	protein_coding	2	54	43	119	0	0	0	0	37	0	2	0	7	43	0	0	0	0	0	0	0	54	75
AFLA_001241	gene-AFLA_001241	rna-gnl|WGS:AAIH|mRNA1272	protein_coding	0	0	0	123	0	0	0	0	104	0	0	0	2	0	0	0	0	0	0	0	0	0	17
AFLA_001242	gene-AFLA_001242	rna-gnl|WGS:AAIH|mRNA1273	protein_coding	0	2	0	73	0	0	0	0	57	0	0	0	2	0	0	0	0	0	0	0	0	2	14
AFLA_001243	gene-AFLA_001243	rna-gnl|WGS:AAIH|mRNA1274	protein_coding	0	1	2	30	0	0	0	0	14	0	0	0	0	2	0	0	0	0	0	0	0	1	16
AFLA_001244	gene-AFLA_001244	rna-gnl|WGS:AAIH|mRNA1275	protein_coding	1	0	1	34	0	0	0	0	16	0	0	0	0	1	0	0	1	0	0	1	0	0	18
AFLA_001245	gene-AFLA_001245	rna-gnl|WGS:AAIH|mRNA1276	protein_coding	0	0	0	29	0	0	0	0	13	0	0	0	0	0	0	0	0	0	0	0	0	0	16
AFLA_001246	gene-AFLA_001246	rna-gnl|WGS:AAIH|mRNA1277	protein_coding	0	6	5	42	0	0	0	0	19	0	0	0	2	5	0	0	0	0	0	0	0	6	21
AFLA_001247	gene-AFLA_001247	rna-gnl|WGS:AAIH|mRNA1278	protein_coding	0	2	5	25	0	0	0	0	11	0	0	0	0	5	0	0	0	0	0	0	0	2	14
AFLA_001248	gene-AFLA_001248	rna-gnl|WGS:AAIH|mRNA1279	protein_coding	0	1	0	28	0	0	0	0	7	0	0	0	0	0	0	0	0	0	0	0	0	1	21
AFLA_001249	gene-AFLA_001249	rna-gnl|WGS:AAIH|mRNA1280	protein_coding	0	1	0	17	0	0	0	0	14	0	0	0	0	0	0	0	0	0	0	0	0	1	3
AFLA_001250	gene-AFLA_001250	rna-gnl|WGS:AAIH|mRNA1281	protein_coding	0	1	0	12	0	0	0	0	6	0	0	0	0	0	0	0	0	0	0	0	0	1	6
AFLA_001251	gene-AFLA_001251	rna-gnl|WGS:AAIH|mRNA1282	protein_coding	0	0	1	14	0	0	0	0	8	0	0	0	0	1	0	0	0	0	0	0	0	0	6
AFLA_001252	gene-AFLA_001252	rna-gnl|WGS:AAIH|mRNA1283	protein_coding	0	2	0	10	0	0	0	0	4	0	0	0	0	0	0	0	0	0	0	0	0	2	6
AFLA_001253	gene-AFLA_001253	rna-gnl|WGS:AAIH|mRNA1284	protein_coding	0	0	0	12	0	0	0	0	7	0	0	0	0	0	0	0	0	0	0	0	0	0	5
AFLA_001254	gene-AFLA_001254	rna-gnl|WGS:AAIH|mRNA1285	protein_coding	0	4	2	31	0	0	0	0	23	0	0	0	0	2	0	0	0	0	0	0	0	4	8
AFLA_001255	gene-AFLA_001255	rna-gnl|WGS:AAIH|mRNA1286	protein_coding	0	0	2	29	0	0	0	0	4	0	0	0	0	2	0	0	0	0	0	0	0	0	25
AFLA_001256	gene-AFLA_001256	rna-gnl|WGS:AAIH|mRNA1287	protein_coding	0	0	1	35	0	0	0	0	7	0	0	0	0	1	0	0	0	0	0	0	0	0	28
AFLA_001257	gene-AFLA_001257	rna-gnl|WGS:AAIH|mRNA1288	protein_coding	1	1	3	34	0	0	0	0	19	0	0	0	5	3	0	0	0	0	1	0	0	1	10
AFLA_001258	gene-AFLA_001258	rna-gnl|WGS:AAIH|mRNA1289	protein_coding	1	3	3	30	0	0	0	0	22	0	1	0	1	3	0	0	0	0	0	0	0	3	7
AFLA_001259	gene-AFLA_001259	rna-gnl|WGS:AAIH|mRNA1290	protein_coding	0	1	5	40	0	0	0	0	27	0	0	0	1	5	0	0	0	0	0	0	0	1	12
AFLA_001260	gene-AFLA_001260	rna-gnl|WGS:AAIH|mRNA1291	protein_coding	0	1	2	16	0	0	0	0	5	0	0	0	1	2	0	0	0	0	0	0	0	1	10
AFLA_001261	gene-AFLA_001261	rna-gnl|WGS:AAIH|mRNA1292	protein_coding	0	2	1	21	0	0	0	0	15	0	0	0	0	1	0	0	0	0	0	0	0	2	6
AFLA_001262	gene-AFLA_001262	rna-gnl|WGS:AAIH|mRNA1293	protein_coding	1	1	0	10	0	0	0	0	4	0	0	0	1	0	0	0	1	0	1	0	0	0	6
AFLA_001263	gene-AFLA_001263	rna-gnl|WGS:AAIH|mRNA1294	protein_coding	0	1	1	17	0	0	0	0	8	0	0	0	2	1	0	0	1	0	0	0	0	0	8
AFLA_001264	gene-AFLA_001264	rna-gnl|WGS:AAIH|mRNA1295	protein_coding	0	5	0	11	0	0	0	0	5	0	0	0	1	0	0	0	1	0	0	0	0	4	6
AFLA_001265	gene-AFLA_001265	rna-gnl|WGS:AAIH|mRNA1296	protein_coding	0	0	0	19	0	0	0	0	7	0	0	0	0	0	0	0	0	0	0	0	0	0	12
AFLA_001266	gene-AFLA_001266	rna-gnl|WGS:AAIH|mRNA1297	protein_coding	0	2	0	14	0	0	0	0	10	0	0	0	0	0	0	0	1	0	0	0	0	2	4
AFLA_001267	gene-AFLA_001267	rna-gnl|WGS:AAIH|mRNA1298	protein_coding	0	0	1	15	0	0	0	0	4	0	0	0	0	1	0	0	0	0	0	0	0	0	11
AFLA_001268	gene-AFLA_001268	rna-gnl|WGS:AAIH|mRNA1299	protein_coding	0	3	1	10	0	0	0	0	4	0	0	0	0	1	0	0	0	0	0	0	0	3	6
AFLA_001269	gene-AFLA_001269	rna-gnl|WGS:AAIH|mRNA1300	protein_coding	0	0	0	16	0	0	0	0	6	0	0	0	0	0	0	0	0	0	0	0	0	0	10
AFLA_001270	gene-AFLA_001270	rna-gnl|WGS:AAIH|mRNA1301	protein_coding	0	0	0	18	0	0	0	0	7	0	0	0	1	0	0	0	0	0	0	0	0	0	10
AFLA_001271	gene-AFLA_001271	rna-gnl|WGS:AAIH|mRNA1302	protein_coding	0	1	1	23	0	0	0	0	5	0	0	0	0	1	0	0	0	0	0	0	0	1	18
AFLA_001272	gene-AFLA_001272	rna-gnl|WGS:AAIH|mRNA1303	protein_coding	0	4	1	18	0	0	0	0	9	0	0	0	4	1	0	0	1	0	0	0	0	3	6
AFLA_001273	gene-AFLA_001273	rna-gnl|WGS:AAIH|mRNA1304	protein_coding	0	0	0	23	0	0	0	0	18	0	0	0	0	0	0	0	0	0	0	0	0	0	5
AFLA_001274	gene-AFLA_001274	rna-gnl|WGS:AAIH|mRNA1305	protein_coding	0	0	0	25	0	0	0	0	15	0	0	0	0	0	0	0	0	0	0	0	0	0	10
AFLA_001275	gene-AFLA_001275	rna-gnl|WGS:AAIH|mRNA1306	protein_coding	0	0	0	21	0	0	0	0	11	0	0	0	0	0	0	0	0	0	0	0	0	0	10
AFLA_001276	gene-AFLA_001276	rna-gnl|WGS:AAIH|mRNA1307	protein_coding	0	1	1	18	0	0	0	0	7	0	0	0	1	1	0	0	0	0	0	0	0	1	10
AFLA_001277	gene-AFLA_001277	rna-gnl|WGS:AAIH|mRNA1308	protein_coding	0	1	0	22	0	0	0	0	10	0	0	0	0	0	0	0	0	0	0	0	0	1	12
AFLA_001278	gene-AFLA_001278	rna-gnl|WGS:AAIH|mRNA1309	protein_coding	0	2	0	31	0	0	0	0	11	0	0	0	3	0	0	0	0	0	0	0	0	2	17
AFLA_001279	gene-AFLA_001279	rna-gnl|WGS:AAIH|mRNA1310	protein_coding	0	0	0	27	0	0	0	0	11	0	0	0	3	0	0	0	0	0	0	0	0	0	13
AFLA_001280	gene-AFLA_001280	rna-gnl|WGS:AAIH|mRNA1311	protein_coding	0	1	0	26	0	0	0	0	16	0	0	0	0	0	0	0	0	0	0	0	0	1	10
AFLA_001281	gene-AFLA_001281	rna-gnl|WGS:AAIH|mRNA1312	protein_coding	0	3	0	31	0	0	0	0	14	0	0	0	3	0	0	0	2	0	0	0	0	1	16
AFLA_001282	gene-AFLA_001282	rna-gnl|WGS:AAIH|mRNA1313	protein_coding	0	0	1	20	0	0	0	0	10	0	0	0	0	1	0	0	0	0	0	0	0	0	10
AFLA_001283	gene-AFLA_001283	rna-gnl|WGS:AAIH|mRNA1314	protein_coding	0	3	0	17	0	0	0	0	5	0	0	0	2	0	0	0	1	0	0	0	0	2	11
AFLA_001284	gene-AFLA_001284	rna-gnl|WGS:AAIH|mRNA1315	protein_coding	0	0	0	15	0	0	0	0	5	0	0	0	1	0	0	0	0	0	0	0	0	0	9
AFLA_001285	gene-AFLA_001285	rna-gnl|WGS:AAIH|mRNA1316	protein_coding	0	1	0	15	0	0	0	0	9	0	0	0	1	0	0	0	1	0	0	0	0	0	6
AFLA_001286	gene-AFLA_001286	rna-gnl|WGS:AAIH|mRNA1317	protein_coding	0	0	1	14	0	0	0	0	8	0	0	0	1	1	0	0	0	0	0	0	0	0	5
AFLA_001287	gene-AFLA_001287	rna-gnl|WGS:AAIH|mRNA1318	protein_coding	0	0	0	17	0	0	0	0	11	0	0	0	1	0	0	0	0	0	0	0	0	0	5
AFLA_001288	gene-AFLA_001288	rna-gnl|WGS:AAIH|mRNA1319	protein_coding	0	1	3	19	0	0	0	0	7	0	0	0	0	3	0	0	0	0	0	0	0	1	12
AFLA_001289	gene-AFLA_001289	rna-gnl|WGS:AAIH|mRNA1320	protein_coding	0	3	0	21	0	0	0	0	11	0	0	0	0	0	0	0	0	0	0	0	0	3	10
AFLA_001290	gene-AFLA_001290	rna-gnl|WGS:AAIH|mRNA1321	protein_coding	0	1	0	16	0	0	0	0	5	0	0	0	1	0	0	0	0	0	0	0	0	1	10
AFLA_001291	gene-AFLA_001291	rna-gnl|WGS:AAIH|mRNA1322	protein_coding	0	0	1	14	0	0	0	0	10	0	0	0	0	1	0	0	0	0	0	0	0	0	4
AFLA_001292	gene-AFLA_001292	rna-gnl|WGS:AAIH|mRNA1323	protein_coding	0	0	0	14	0	0	0	0	6	0	0	0	4	0	0	0	0	0	0	0	0	0	4
AFLA_001293	gene-AFLA_001293	rna-gnl|WGS:AAIH|mRNA1324	protein_coding	0	0	0	11	0	0	0	0	6	0	0	0	0	0	0	0	0	0	0	0	0	0	5
AFLA_001294	gene-AFLA_001294	rna-gnl|WGS:AAIH|mRNA1325	protein_coding	0	1	2	8	0	0	0	1	5	0	0	0	0	1	0	0	0	0	0	0	0	1	3
AFLA_001295	gene-AFLA_001295	rna-gnl|WGS:AAIH|mRNA1326	protein_coding	0	1	0	8	0	0	0	0	4	0	0	0	1	0	0	0	0	0	0	0	0	1	3
AFLA_001296	gene-AFLA_001296	rna-gnl|WGS:AAIH|mRNA1327	protein_coding	0	0	0	16	0	0	0	0	5	0	0	0	0	0	0	0	0	0	0	0	0	0	11
AFLA_001297	gene-AFLA_001297	rna-gnl|WGS:AAIH|mRNA1328	protein_coding	0	0	2	21	0	0	0	0	3	0	0	0	0	2	0	0	0	0	0	0	0	0	18
AFLA_001298	gene-AFLA_001298	rna-gnl|WGS:AAIH|mRNA1329	protein_coding	0	0	0	58	0	0	0	0	9	0	0	0	2	0	0	0	0	0	0	0	0	0	47
AFLA_001299	gene-AFLA_001299	rna-gnl|WGS:AAIH|mRNA1330	protein_coding	0	0	4	58	0	0	0	0	18	0	0	0	0	4	0	0	0	0	0	0	0	0	40
AFLA_001300	gene-AFLA_001300	rna-gnl|WGS:AAIH|mRNA1331	protein_coding	0	3	13	48	0	0	0	1	15	0	0	0	0	12	0	0	0	0	0	0	0	3	33
AFLA_001301	gene-AFLA_001301	rna-gnl|WGS:AAIH|mRNA1332	protein_coding	0	2	0	57	0	0	0	0	46	0	0	0	1	0	0	0	0	0	0	0	0	2	10
AFLA_001302	gene-AFLA_001302	rna-gnl|WGS:AAIH|mRNA1333	protein_coding	0	0	2	32	0	0	0	0	23	0	0	0	0	2	0	0	0	0	0	0	0	0	9
AFLA_001303	gene-AFLA_001303	rna-gnl|WGS:AAIH|mRNA1334	protein_coding	0	0	0	25	0	0	0	0	14	0	0	0	1	0	0	0	0	0	0	0	0	0	10
AFLA_001304	gene-AFLA_001304	rna-gnl|WGS:AAIH|mRNA1335	protein_coding	0	0	2	24	0	0	1	0	16	0	0	0	0	1	0	0	0	0	0	0	0	0	8
AFLA_001305	gene-AFLA_001305	rna-gnl|WGS:AAIH|mRNA1336	protein_coding	0	0	0	24	0	0	0	0	10	0	0	0	3	0	0	0	0	0	0	0	0	0	11
AFLA_001306	gene-AFLA_001306	rna-gnl|WGS:AAIH|mRNA1337	protein_coding	1	3	1	18	0	0	0	0	7	0	1	0	0	1	0	0	0	0	1	0	0	3	11
AFLA_001307	gene-AFLA_001307	rna-gnl|WGS:AAIH|mRNA1338	protein_coding	0	0	0	28	0	0	0	0	16	0	0	0	0	0	0	0	0	0	0	0	0	0	12
AFLA_001308	gene-AFLA_001308	rna-gnl|WGS:AAIH|mRNA1339	protein_coding	0	1	1	23	0	0	0	0	10	0	0	0	0	1	0	0	0	0	0	0	0	1	13
AFLA_001309	gene-AFLA_001309	rna-gnl|WGS:AAIH|mRNA1340	protein_coding	0	1	1	30	0	0	0	0	18	0	0	0	0	1	0	0	0	0	0	0	0	1	12
AFLA_001310	gene-AFLA_001310	rna-gnl|WGS:AAIH|mRNA1341	protein_coding	0	0	0	27	0	0	0	0	6	0	0	0	0	0	0	0	0	0	0	0	0	0	21
AFLA_001311	gene-AFLA_001311	rna-gnl|WGS:AAIH|mRNA1342	protein_coding	0	4	0	57	0	0	0	0	44	0	0	0	2	0	0	0	1	0	0	0	0	3	12
AFLA_001312	gene-AFLA_001312	rna-gnl|WGS:AAIH|mRNA1343	protein_coding	0	3	2	65	0	0	0	0	49	0	0	0	3	2	0	0	2	0	0	0	0	1	15
AFLA_001312	gene-AFLA_001312	rna-gnl|WGS:AAIH|mRNA1344	protein_coding	0	4	1	63	0	0	0	0	49	0	0	0	0	1	0	0	0	0	0	0	0	4	14
AFLA_001313	gene-AFLA_001313	rna-gnl|WGS:AAIH|mRNA1345	protein_coding	0	5	6	57	0	0	0	0	32	0	0	0	0	6	0	0	0	0	0	0	0	5	25
AFLA_001314	gene-AFLA_001314	rna-gnl|WGS:AAIH|mRNA1346	protein_coding	2	9	6	49	0	0	0	0	9	0	2	0	10	6	0	0	3	0	0	0	0	8	31
AFLA_001315	gene-AFLA_001315	rna-gnl|WGS:AAIH|mRNA1347	protein_coding	0	2	0	69	0	0	0	0	53	0	0	0	1	0	0	0	1	0	0	0	0	1	16
AFLA_001316	gene-AFLA_001316	rna-gnl|WGS:AAIH|mRNA1348	protein_coding	0	0	0	26	0	0	0	0	10	0	0	0	1	0	0	0	0	0	0	0	0	0	15
AFLA_001317	gene-AFLA_001317	rna-gnl|WGS:AAIH|mRNA1349	protein_coding	0	0	2	19	0	0	0	0	10	0	0	0	0	2	0	0	0	0	0	0	0	0	9
AFLA_001318	gene-AFLA_001318	rna-gnl|WGS:AAIH|mRNA1350	protein_coding	0	2	1	23	0	0	0	0	12	0	0	0	0	1	0	0	0	0	0	0	0	2	11
AFLA_001319	gene-AFLA_001319	rna-gnl|WGS:AAIH|mRNA1351	protein_coding	0	0	2	23	0	0	0	0	7	0	0	0	0	2	0	0	0	0	0	0	0	0	16
AFLA_001320	gene-AFLA_001320	rna-gnl|WGS:AAIH|mRNA1352	protein_coding	0	4	0	24	0	0	0	0	14	0	0	0	0	0	0	0	0	0	0	0	0	4	10
AFLA_001321	gene-AFLA_001321	rna-gnl|WGS:AAIH|mRNA1353	protein_coding	0	4	0	33	0	0	0	0	17	0	0	0	1	0	0	0	0	0	0	0	0	4	15
AFLA_001322	gene-AFLA_001322	rna-gnl|WGS:AAIH|mRNA1354	protein_coding	0	1	1	42	0	0	0	0	22	0	0	0	0	1	0	0	0	0	0	0	0	1	20
AFLA_001323	gene-AFLA_001323	rna-gnl|WGS:AAIH|mRNA1355	protein_coding	0	0	0	41	0	0	0	0	16	0	0	0	5	0	0	0	0	0	0	0	0	0	20
AFLA_001324	gene-AFLA_001324	rna-gnl|WGS:AAIH|mRNA1356	protein_coding	0	2	0	28	0	0	0	0	18	0	0	0	2	0	0	0	1	0	0	0	0	1	9
AFLA_001325	gene-AFLA_001325	rna-gnl|WGS:AAIH|mRNA1357	protein_coding	0	1	1	22	0	0	0	0	19	0	0	0	0	1	0	0	0	0	0	0	0	1	3
AFLA_001326	gene-AFLA_001326	rna-gnl|WGS:AAIH|mRNA1358	protein_coding	0	1	0	17	0	0	0	0	9	0	0	0	0	0	0	0	0	0	0	0	0	1	8
AFLA_001327	gene-AFLA_001327	rna-gnl|WGS:AAIH|mRNA1359	protein_coding	0	0	0	14	0	0	0	0	10	0	0	0	0	0	0	0	0	0	0	0	0	0	4
AFLA_001328	gene-AFLA_001328	rna-gnl|WGS:AAIH|mRNA1360	protein_coding	0	1	1	21	0	0	0	0	4	0	0	0	2	1	0	0	1	0	0	0	0	0	16
AFLA_001329	gene-AFLA_001329	rna-gnl|WGS:AAIH|mRNA1361	protein_coding	1	0	0	28	0	0	0	0	19	0	1	0	1	0	0	0	0	0	0	0	0	0	8
AFLA_001330	gene-AFLA_001330	rna-gnl|WGS:AAIH|mRNA1362	protein_coding	0	1	0	25	0	0	0	0	16	0	0	0	0	0	0	0	0	0	0	0	0	1	9
AFLA_001331	gene-AFLA_001331	rna-gnl|WGS:AAIH|mRNA1363	protein_coding	0	0	1	24	0	0	0	0	8	0	0	0	1	1	0	0	0	0	0	0	0	0	15
AFLA_001331	gene-AFLA_001331	rna-gnl|WGS:AAIH|mRNA1364	protein_coding	0	0	1	24	0	0	0	0	8	0	0	0	0	1	0	0	0	0	0	0	0	0	16
AFLA_001332	gene-AFLA_001332	rna-gnl|WGS:AAIH|mRNA1365	protein_coding	0	0	0	26	0	0	0	0	8	0	0	0	0	0	0	0	0	0	0	0	0	0	18
AFLA_001333	gene-AFLA_001333	rna-gnl|WGS:AAIH|mRNA1366	protein_coding	0	0	1	69	0	0	0	0	18	0	0	0	0	1	0	0	0	0	0	0	0	0	51
AFLA_001334	gene-AFLA_001334	rna-gnl|WGS:AAIH|mRNA1367	protein_coding	0	8	0	72	0	0	0	0	62	0	0	0	2	0	0	0	0	0	0	0	0	8	8
AFLA_001335	gene-AFLA_001335	rna-gnl|WGS:AAIH|mRNA1368	protein_coding	0	4	0	84	0	0	0	0	50	0	0	0	1	0	0	0	0	0	0	0	0	4	33
AFLA_001336	gene-AFLA_001336	rna-gnl|WGS:AAIH|mRNA1369	protein_coding	0	1	0	85	0	0	0	0	54	0	0	0	0	0	0	0	0	0	0	0	0	1	31
AFLA_001337	gene-AFLA_001337	rna-gnl|WGS:AAIH|mRNA1370	protein_coding	0	4	1	76	0	0	0	0	62	0	0	0	1	1	0	0	0	0	0	0	0	4	13
AFLA_001338	gene-AFLA_001338	rna-gnl|WGS:AAIH|mRNA1371	protein_coding	0	1	1	40	0	0	0	0	33	0	0	0	0	1	0	0	0	0	0	0	0	1	7
AFLA_001339	gene-AFLA_001339	rna-gnl|WGS:AAIH|mRNA1372	protein_coding	0	0	2	22	0	0	0	0	9	0	0	0	0	2	0	0	0	0	0	0	0	0	13
AFLA_001340	gene-AFLA_001340	rna-gnl|WGS:AAIH|mRNA1373	protein_coding	0	1	0	22	0	0	0	0	8	0	0	0	1	0	0	0	0	0	0	0	0	1	13
AFLA_001341	gene-AFLA_001341	rna-gnl|WGS:AAIH|mRNA1374	protein_coding	0	1	0	23	0	0	0	0	10	0	0	0	0	0	0	0	0	0	0	0	0	1	13
AFLA_001342	gene-AFLA_001342	rna-gnl|WGS:AAIH|mRNA1375	protein_coding	0	0	1	21	0	0	0	0	10	0	0	0	0	1	0	0	0	0	0	0	0	0	11
AFLA_001343	gene-AFLA_001343	rna-gnl|WGS:AAIH|mRNA1376	protein_coding	0	0	2	30	0	0	0	0	22	0	0	0	0	2	0	0	0	0	0	0	0	0	8
AFLA_001344	gene-AFLA_001344	rna-gnl|WGS:AAIH|mRNA1377	protein_coding	0	1	0	32	0	0	0	0	9	0	0	0	0	0	0	0	0	0	0	0	0	1	23
AFLA_001345	gene-AFLA_001345	rna-gnl|WGS:AAIH|mRNA1378	protein_coding	0	0	0	44	0	0	0	0	33	0	0	0	0	0	0	0	0	0	0	0	0	0	11
AFLA_001345	gene-AFLA_001345	rna-gnl|WGS:AAIH|mRNA1379	protein_coding	0	0	0	40	0	0	0	0	33	0	0	0	0	0	0	0	0	0	0	0	0	0	7
AFLA_001346	gene-AFLA_001346	rna-gnl|WGS:AAIH|mRNA1380	protein_coding	0	1	4	36	0	0	0	0	14	0	0	0	0	4	0	0	0	0	0	0	0	1	22
AFLA_001347	gene-AFLA_001347	rna-gnl|WGS:AAIH|mRNA1381	protein_coding	0	0	1	63	0	0	0	0	33	0	0	0	0	1	0	0	0	0	0	0	0	0	30
AFLA_001348	gene-AFLA_001348	rna-gnl|WGS:AAIH|mRNA1382	protein_coding	0	0	3	80	0	0	0	0	17	0	0	0	0	3	0	0	0	0	0	0	0	0	63
AFLA_001349	gene-AFLA_001349	rna-gnl|WGS:AAIH|mRNA1383	protein_coding	0	17	4	61	0	0	0	0	8	0	0	0	2	4	0	0	0	0	0	0	0	17	51
AFLA_001350	gene-AFLA_001350	rna-gnl|WGS:AAIH|mRNA1384	protein_coding	0	2	1	106	0	0	0	0	59	0	0	0	1	1	0	0	0	0	0	0	0	2	46
AFLA_001351	gene-AFLA_001351	rna-gnl|WGS:AAIH|mRNA1385	protein_coding	0	0	0	132	0	0	0	0	63	0	0	0	0	0	0	0	0	0	0	0	0	0	69
AFLA_001352	gene-AFLA_001352	rna-gnl|WGS:AAIH|mRNA1386	protein_coding	0	3	8	154	0	0	0	0	107	0	0	0	0	8	0	0	0	0	0	0	0	3	47
AFLA_001353	gene-AFLA_001353	rna-gnl|WGS:AAIH|mRNA1387	protein_coding	0	3	1	172	0	0	0	0	66	0	0	0	0	1	0	0	0	0	0	0	0	3	106
AFLA_001354	gene-AFLA_001354	rna-gnl|WGS:AAIH|mRNA1388	protein_coding	0	1	2	159	0	0	0	0	41	0	0	0	2	2	0	0	0	0	0	0	0	1	116
AFLA_001355	gene-AFLA_001355	rna-gnl|WGS:AAIH|mRNA1389	protein_coding	0	14	7	118	0	0	0	0	98	0	0	0	0	7	0	0	0	0	0	0	0	14	20
AFLA_001356	gene-AFLA_001356	rna-gnl|WGS:AAIH|mRNA1390	protein_coding	0	1	1	85	0	0	0	0	45	0	0	0	0	1	0	0	0	0	0	0	0	1	40
AFLA_001357	gene-AFLA_001357	rna-gnl|WGS:AAIH|mRNA1391	protein_coding	0	7	2	67	0	0	0	0	35	0	0	0	6	2	0	0	0	0	0	0	0	7	26
AFLA_001358	gene-AFLA_001358	rna-gnl|WGS:AAIH|mRNA1392	protein_coding	0	2	2	80	0	0	0	0	40	0	0	0	0	2	0	0	0	0	0	0	0	2	40
AFLA_001359	gene-AFLA_001359	rna-gnl|WGS:AAIH|mRNA1393	protein_coding	0	16	1	53	0	0	0	0	31	0	0	0	6	1	0	0	1	0	0	0	0	15	17
AFLA_001360	gene-AFLA_001360	rna-gnl|WGS:AAIH|mRNA1394	protein_coding	0	0	0	60	0	0	0	0	37	0	0	0	2	0	0	0	0	0	0	0	0	0	21
AFLA_001361	gene-AFLA_001361	rna-gnl|WGS:AAIH|mRNA1395	protein_coding	0	0	1	63	0	0	0	0	25	0	0	0	0	1	0	0	0	0	0	0	0	0	38
AFLA_001362	gene-AFLA_001362	rna-gnl|WGS:AAIH|mRNA1396	protein_coding	0	1	0	65	0	0	0	0	26	0	0	0	0	0	0	0	0	0	0	0	0	1	39
AFLA_001363	gene-AFLA_001363	rna-gnl|WGS:AAIH|mRNA1397	protein_coding	0	5	1	84	0	0	0	0	40	0	0	0	4	1	0	0	0	0	0	0	0	5	40
AFLA_001363	gene-AFLA_001363	rna-gnl|WGS:AAIH|mRNA1398	protein_coding	0	5	2	77	0	0	0	0	36	0	0	0	1	2	0	0	0	0	0	0	0	5	40
AFLA_001364	gene-AFLA_001364	rna-gnl|WGS:AAIH|mRNA1399	protein_coding	0	4	2	73	0	0	0	0	26	0	0	0	2	2	0	0	0	0	0	0	0	4	45
AFLA_001365	gene-AFLA_001365	rna-gnl|WGS:AAIH|mRNA1400	protein_coding	0	7	2	89	0	0	0	0	47	0	0	0	1	2	0	0	0	0	0	0	0	7	41
AFLA_001366	gene-AFLA_001366	rna-gnl|WGS:AAIH|mRNA1401	protein_coding	0	4	4	160	0	0	0	0	52	0	0	0	0	4	0	0	1	0	0	0	0	4	108
AFLA_001367	gene-AFLA_001367	rna-gnl|WGS:AAIH|mRNA1402	protein_coding	0	0	0	153	0	0	0	0	116	0	0	0	0	0	0	0	0	0	0	0	0	0	37
AFLA_001368	gene-AFLA_001368	rna-gnl|WGS:AAIH|mRNA1403	protein_coding	0	1	2	106	0	0	0	0	83	0	0	0	0	2	0	0	0	0	0	0	0	1	23
AFLA_001369	gene-AFLA_001369	rna-gnl|WGS:AAIH|mRNA1404	protein_coding	0	3	1	68	0	0	0	0	21	0	0	0	4	1	0	0	2	0	0	0	0	2	44
AFLA_001369	gene-AFLA_001369	rna-gnl|WGS:AAIH|mRNA1405	protein_coding	0	2	0	60	0	0	0	0	21	0	0	0	3	0	0	0	2	0	0	0	0	1	37
AFLA_001370	gene-AFLA_001370	rna-gnl|WGS:AAIH|mRNA1406	protein_coding	3	1	5	48	0	0	0	0	8	0	3	0	0	5	0	0	0	0	0	0	0	1	40
AFLA_001371	gene-AFLA_001371	rna-gnl|WGS:AAIH|mRNA1407	protein_coding	0	1	1	26	0	0	0	0	7	0	0	0	0	1	0	0	0	0	0	0	0	1	19
AFLA_001372	gene-AFLA_001372	rna-gnl|WGS:AAIH|mRNA1408	protein_coding	0	0	0	20	0	0	0	0	7	0	0	0	1	0	0	0	0	0	0	0	0	0	12
AFLA_001373	gene-AFLA_001373	rna-gnl|WGS:AAIH|mRNA1409	protein_coding	0	0	0	14	0	0	0	0	6	0	0	0	0	0	0	0	0	0	0	0	0	0	8
AFLA_001374	gene-AFLA_001374	rna-gnl|WGS:AAIH|mRNA1410	protein_coding	0	0	0	9	0	0	0	0	8	0	0	0	0	0	0	0	0	0	0	0	0	0	1
AFLA_001375	gene-AFLA_001375	rna-gnl|WGS:AAIH|mRNA1411	protein_coding	0	0	0	11	0	0	0	0	4	0	0	0	0	0	0	0	0	0	0	0	0	0	7
AFLA_001376	gene-AFLA_001376	rna-gnl|WGS:AAIH|mRNA1412	protein_coding	0	1	0	15	0	0	0	0	8	0	0	0	0	0	0	0	0	0	0	0	0	1	7
AFLA_001377	gene-AFLA_001377	rna-gnl|WGS:AAIH|mRNA1413	protein_coding	0	2	0	8	0	0	0	0	4	0	0	0	0	0	0	0	0	0	0	0	0	2	4
AFLA_001378	gene-AFLA_001378	rna-gnl|WGS:AAIH|mRNA1414	protein_coding	1	0	0	19	0	0	0	0	5	0	1	0	1	0	0	0	0	0	0	0	0	0	13
AFLA_001379	gene-AFLA_001379	rna-gnl|WGS:AAIH|mRNA1415	protein_coding	0	0	0	27	0	0	0	0	21	0	0	0	0	0	0	0	0	0	0	0	0	0	6
AFLA_001379	gene-AFLA_001379	rna-gnl|WGS:AAIH|mRNA1416	protein_coding	0	0	0	27	0	0	0	0	21	0	0	0	0	0	0	0	0	0	0	0	0	0	6
AFLA_001380	gene-AFLA_001380	rna-gnl|WGS:AAIH|mRNA1417	protein_coding	0	1	0	26	0	0	0	0	13	0	0	0	0	0	0	0	0	0	0	0	0	1	13
AFLA_001381	gene-AFLA_001381	rna-gnl|WGS:AAIH|mRNA1418	protein_coding	0	1	0	26	0	0	0	0	9	0	0	0	0	0	0	0	0	0	0	0	0	1	17
AFLA_001382	gene-AFLA_001382	rna-gnl|WGS:AAIH|mRNA1419	protein_coding	0	0	0	29	0	0	0	0	21	0	0	0	0	0	0	0	0	0	0	0	0	0	8
AFLA_001383	gene-AFLA_001383	rna-gnl|WGS:AAIH|mRNA1420	protein_coding	0	0	0	18	0	0	0	0	12	0	0	0	1	0	0	0	0	0	0	0	0	0	5
AFLA_001384	gene-AFLA_001384	rna-gnl|WGS:AAIH|mRNA1421	protein_coding	0	2	3	16	0	0	0	0	9	0	0	0	0	3	0	0	0	0	0	0	0	2	7
AFLA_001385	gene-AFLA_001385	rna-gnl|WGS:AAIH|mRNA1422	protein_coding	0	3	0	9	0	0	0	0	3	0	0	0	0	0	0	0	0	0	0	0	0	3	6
AFLA_001386	gene-AFLA_001386	rna-gnl|WGS:AAIH|mRNA1423	protein_coding	0	0	1	12	0	0	0	0	7	0	0	0	0	1	0	0	0	0	0	0	0	0	5
AFLA_001387	gene-AFLA_001387	rna-gnl|WGS:AAIH|mRNA1424	protein_coding	0	0	1	12	0	0	0	0	5	0	0	0	0	1	0	0	0	0	0	0	0	0	7
AFLA_001388	gene-AFLA_001388	rna-gnl|WGS:AAIH|mRNA1425	protein_coding	0	0	0	11	0	0	0	0	4	0	0	0	0	0	0	0	0	0	0	0	0	0	7
AFLA_001389	gene-AFLA_001389	rna-gnl|WGS:AAIH|mRNA1426	protein_coding	0	2	2	8	0	0	0	0	4	0	0	0	0	2	0	0	0	0	0	0	0	2	4
AFLA_001390	gene-AFLA_001390	rna-gnl|WGS:AAIH|mRNA1427	protein_coding	0	1	1	7	0	0	0	0	5	0	0	0	0	1	0	0	0	0	0	0	0	1	2
AFLA_001391	gene-AFLA_001391	rna-gnl|WGS:AAIH|mRNA1428	protein_coding	0	0	0	9	0	0	0	0	5	0	0	0	0	0	0	0	0	0	0	0	0	0	4
AFLA_001392	gene-AFLA_001392	rna-gnl|WGS:AAIH|mRNA1429	protein_coding	0	0	0	9	0	0	0	0	3	0	0	0	1	0	0	0	0	0	0	0	0	0	5
AFLA_001393	gene-AFLA_001393	rna-gnl|WGS:AAIH|mRNA1430	protein_coding	0	4	1	11	0	0	0	0	3	0	0	0	0	1	0	0	0	0	0	0	0	4	8
AFLA_001394	gene-AFLA_001394	rna-gnl|WGS:AAIH|mRNA1431	protein_coding	0	0	0	13	0	0	0	0	6	0	0	0	1	0	0	0	0	0	0	0	0	0	6
AFLA_001395	gene-AFLA_001395	rna-gnl|WGS:AAIH|mRNA1432	protein_coding	0	2	2	24	0	0	0	0	6	0	0	0	0	2	0	0	0	0	0	0	0	2	18
AFLA_001396	gene-AFLA_001396	rna-gnl|WGS:AAIH|mRNA1433	protein_coding	0	0	0	32	0	0	0	0	8	0	0	0	0	0	0	0	0	0	0	0	0	0	24
AFLA_001397	gene-AFLA_001397	rna-gnl|WGS:AAIH|mRNA1434	protein_coding	0	0	0	21	0	0	0	0	13	0	0	0	1	0	0	0	0	0	0	0	0	0	7
AFLA_001398	gene-AFLA_001398	rna-gnl|WGS:AAIH|mRNA1435	protein_coding	0	0	0	21	0	0	0	0	11	0	0	0	0	0	0	0	0	0	0	0	0	0	10
AFLA_001399	gene-AFLA_001399	rna-gnl|WGS:AAIH|mRNA1436	protein_coding	0	0	2	13	0	0	0	0	5	0	0	0	0	2	0	0	0	0	0	0	0	0	8
AFLA_001400	gene-AFLA_001400	rna-gnl|WGS:AAIH|mRNA1437	protein_coding	0	2	1	11	0	0	0	0	4	0	0	0	0	1	0	0	0	0	0	0	0	2	7
AFLA_001401	gene-AFLA_001401	rna-gnl|WGS:AAIH|mRNA1438	protein_coding	0	0	0	10	0	0	0	0	5	0	0	0	0	0	0	0	0	0	0	0	0	0	5
AFLA_001402	gene-AFLA_001402	rna-gnl|WGS:AAIH|mRNA1439	protein_coding	0	3	1	7	0	0	0	0	4	0	0	0	1	1	0	0	2	0	0	0	0	2	3
AFLA_001403	gene-AFLA_001403	rna-gnl|WGS:AAIH|mRNA1440	protein_coding	0	0	1	8	0	0	0	0	4	0	0	0	0	1	0	0	0	0	0	0	0	0	4
AFLA_001404	gene-AFLA_001404	rna-gnl|WGS:AAIH|mRNA1441	protein_coding	0	0	0	10	0	0	0	0	5	0	0	0	0	0	0	0	0	0	0	0	0	0	5
AFLA_001405	gene-AFLA_001405	rna-gnl|WGS:AAIH|mRNA1442	protein_coding	0	4	2	11	0	0	0	0	4	0	0	0	0	2	0	0	0	0	0	0	0	4	7
AFLA_001406	gene-AFLA_001406	rna-gnl|WGS:AAIH|mRNA1443	protein_coding	0	1	1	19	0	0	0	0	10	0	0	0	0	1	0	0	0	0	0	0	0	1	9
AFLA_001407	gene-AFLA_001407	rna-gnl|WGS:AAIH|mRNA1444	protein_coding	0	1	1	23	0	0	0	0	11	0	0	0	1	1	0	0	0	0	0	0	0	1	11
AFLA_001408	gene-AFLA_001408	rna-gnl|WGS:AAIH|mRNA1445	protein_coding	0	1	0	19	0	0	0	0	9	0	0	0	3	0	0	0	1	0	0	0	0	0	8
AFLA_001409	gene-AFLA_001409	rna-gnl|WGS:AAIH|mRNA1446	protein_coding	0	1	1	19	0	0	0	0	10	0	0	0	0	1	0	0	0	0	0	0	0	1	9
AFLA_001410	gene-AFLA_001410	rna-gnl|WGS:AAIH|mRNA1447	protein_coding	0	6	4	15	0	0	0	0	5	0	0	0	0	4	0	0	0	0	0	0	0	6	10
AFLA_001411	gene-AFLA_001411	rna-gnl|WGS:AAIH|mRNA1448	protein_coding	0	2	1	13	0	0	0	0	8	0	0	0	0	1	0	0	0	0	0	0	0	2	5
AFLA_001412	gene-AFLA_001412	rna-gnl|WGS:AAIH|mRNA1449	protein_coding	0	0	0	19	0	0	0	0	8	0	0	0	0	0	0	0	0	0	0	0	0	0	11
AFLA_001413	gene-AFLA_001413	rna-gnl|WGS:AAIH|mRNA1450	protein_coding	0	0	0	19	0	0	0	0	5	0	0	0	0	0	0	0	0	0	0	0	0	0	14
AFLA_001414	gene-AFLA_001414	rna-gnl|WGS:AAIH|mRNA1451	protein_coding	0	1	3	21	0	0	0	0	5	0	0	0	4	3	0	0	0	0	0	0	0	1	12
AFLA_001415	gene-AFLA_001415	rna-gnl|WGS:AAIH|mRNA1452	protein_coding	0	0	0	21	0	0	0	0	11	0	0	0	1	0	0	0	0	0	0	0	0	0	9
AFLA_001416	gene-AFLA_001416	rna-gnl|WGS:AAIH|mRNA1453	protein_coding	0	4	2	21	0	0	0	0	12	0	0	0	2	2	0	0	1	0	0	0	0	3	8
AFLA_001417	gene-AFLA_001417	rna-gnl|WGS:AAIH|mRNA1454	protein_coding	0	2	0	29	0	0	0	0	16	0	0	0	0	0	0	0	0	0	0	0	0	2	13
AFLA_001418	gene-AFLA_001418	rna-gnl|WGS:AAIH|mRNA1455	protein_coding	2	1	0	23	0	0	0	0	13	0	2	0	1	0	0	0	0	0	0	0	0	1	9
AFLA_001419	gene-AFLA_001419	rna-gnl|WGS:AAIH|mRNA1456	protein_coding	0	4	0	20	0	0	0	0	12	0	0	0	0	0	0	0	0	0	0	0	0	4	8
AFLA_001420	gene-AFLA_001420	rna-gnl|WGS:AAIH|mRNA1457	protein_coding	0	0	0	20	0	0	0	0	7	0	0	0	0	0	0	0	0	0	0	0	0	0	13
AFLA_001421	gene-AFLA_001421	rna-gnl|WGS:AAIH|mRNA1458	protein_coding	0	3	2	20	0	0	0	0	13	0	0	0	2	2	0	0	2	0	0	0	0	1	7
AFLA_001422	gene-AFLA_001422	rna-gnl|WGS:AAIH|mRNA1459	protein_coding	0	2	0	15	0	0	0	0	6	0	0	0	0	0	0	0	0	0	0	0	0	2	9
AFLA_001423	gene-AFLA_001423	rna-gnl|WGS:AAIH|mRNA1460	protein_coding	0	0	0	10	0	0	0	0	2	0	0	0	0	0	0	0	0	0	0	0	0	0	8
AFLA_001424	gene-AFLA_001424	rna-gnl|WGS:AAIH|mRNA1461	protein_coding	0	0	0	5	0	0	0	0	0	0	0	0	0	0	0	0	0	0	0	0	0	0	5
AFLA_001425	gene-AFLA_001425	rna-gnl|WGS:AAIH|mRNA1462	protein_coding	0	0	0	3	0	0	0	0	1	0	0	0	0	0	0	0	0	0	0	0	0	0	2
AFLA_001426	gene-AFLA_001426	rna-gnl|WGS:AAIH|mRNA1463	protein_coding	0	1	0	7	0	0	0	0	6	0	0	0	0	0	0	0	0	0	0	0	0	1	1
AFLA_001427	gene-AFLA_001427	rna-gnl|WGS:AAIH|mRNA1464	protein_coding	0	2	1	14	0	0	0	0	13	0	0	0	0	1	0	0	0	0	0	0	0	2	1
AFLA_001428	gene-AFLA_001428	rna-gnl|WGS:AAIH|mRNA1465	protein_coding	0	0	0	19	0	0	0	0	4	0	0	0	1	0	0	0	0	0	0	0	0	0	14
AFLA_001429	gene-AFLA_001429	rna-gnl|WGS:AAIH|mRNA1466	protein_coding	0	1	2	27	0	0	0	0	17	0	0	0	1	2	0	0	0	0	0	0	0	1	9
AFLA_001430	gene-AFLA_001430	rna-gnl|WGS:AAIH|mRNA1467	protein_coding	0	3	3	27	0	0	0	0	10	0	0	0	0	3	0	0	0	0	0	0	0	3	17
AFLA_001431	gene-AFLA_001431	rna-gnl|WGS:AAIH|mRNA1468	protein_coding	0	3	2	33	0	0	0	0	17	0	0	0	1	2	0	0	1	0	0	0	0	2	16
AFLA_001432	gene-AFLA_001432	rna-gnl|WGS:AAIH|mRNA1469	protein_coding	1	1	0	31	0	0	0	0	15	0	0	0	0	0	0	0	0	0	1	0	0	1	16
AFLA_001433	gene-AFLA_001433	rna-gnl|WGS:AAIH|mRNA1470	protein_coding	0	4	0	33	0	0	0	0	18	0	0	0	1	0	0	0	2	0	0	0	0	3	15
AFLA_001434	gene-AFLA_001434	rna-gnl|WGS:AAIH|mRNA1471	protein_coding	0	2	0	31	0	0	0	0	16	0	0	0	0	0	0	0	0	0	0	0	0	2	15
AFLA_001435	gene-AFLA_001435	rna-gnl|WGS:AAIH|mRNA1472	protein_coding	0	1	1	29	0	0	0	0	14	0	0	0	1	1	0	0	0	0	0	0	0	1	14
AFLA_001436	gene-AFLA_001436	rna-gnl|WGS:AAIH|mRNA1473	protein_coding	0	3	0	33	0	0	0	0	17	0	0	0	0	0	0	0	0	0	0	0	0	3	16
AFLA_001437	gene-AFLA_001437	rna-gnl|WGS:AAIH|mRNA1474	protein_coding	0	4	1	32	0	0	0	0	18	0	0	0	1	1	0	0	0	0	0	0	0	4	13
AFLA_001438	gene-AFLA_001438	rna-gnl|WGS:AAIH|mRNA1475	protein_coding	0	0	1	33	0	0	0	0	17	0	0	0	1	1	0	0	0	0	0	0	0	0	15
AFLA_001439	gene-AFLA_001439	rna-gnl|WGS:AAIH|mRNA1476	protein_coding	0	1	2	40	0	0	0	0	20	0	0	0	1	2	0	0	0	0	0	0	0	1	19
AFLA_001440	gene-AFLA_001440	rna-gnl|WGS:AAIH|mRNA1477	protein_coding	0	2	1	43	0	0	0	0	21	0	0	0	0	1	0	0	0	0	0	0	0	2	22
AFLA_001441	gene-AFLA_001441	rna-gnl|WGS:AAIH|mRNA1478	protein_coding	1	3	2	40	0	0	0	0	23	0	0	0	0	2	0	0	1	0	0	1	0	3	17
AFLA_001442	gene-AFLA_001442	rna-gnl|WGS:AAIH|mRNA1479	protein_coding	0	0	0	45	0	0	0	0	25	0	0	0	0	0	0	0	0	0	0	0	0	0	20
AFLA_001443	gene-AFLA_001443	rna-gnl|WGS:AAIH|mRNA1480	protein_coding	0	1	1	45	0	0	0	0	18	0	0	0	0	1	0	0	0	0	0	0	0	1	27
AFLA_001444	gene-AFLA_001444	rna-gnl|WGS:AAIH|mRNA1481	protein_coding	0	1	2	45	0	0	0	0	21	0	0	0	0	2	0	0	0	0	0	0	0	1	24
AFLA_001445	gene-AFLA_001445	rna-gnl|WGS:AAIH|mRNA1482	protein_coding	0	2	1	47	0	0	0	0	22	0	0	0	0	1	0	0	0	0	0	0	0	2	25
AFLA_001446	gene-AFLA_001446	rna-gnl|WGS:AAIH|mRNA1483	protein_coding	0	3	0	52	0	0	0	0	29	0	0	0	0	0	0	0	0	0	0	0	0	3	23
AFLA_001447	gene-AFLA_001447	rna-gnl|WGS:AAIH|mRNA1484	protein_coding	0	2	4	53	0	0	0	1	34	0	0	0	0	3	0	0	0	0	0	0	0	2	19
AFLA_001448	gene-AFLA_001448	rna-gnl|WGS:AAIH|mRNA1485	protein_coding	0	1	2	60	0	0	0	0	23	0	0	0	1	2	0	0	0	0	0	0	0	1	36
AFLA_001449	gene-AFLA_001449	rna-gnl|WGS:AAIH|mRNA1486	protein_coding	0	5	1	50	0	0	0	0	22	0	0	0	1	1	0	0	0	0	0	0	0	5	27
AFLA_001450	gene-AFLA_001450	rna-gnl|WGS:AAIH|mRNA1487	protein_coding	0	1	0	53	0	0	0	0	13	0	0	0	1	0	0	0	0	0	0	0	0	1	39
AFLA_001451	gene-AFLA_001451	rna-gnl|WGS:AAIH|mRNA1488	protein_coding	0	1	0	44	0	0	0	0	19	0	0	0	2	0	0	0	1	0	0	0	0	0	24
AFLA_001452	gene-AFLA_001452	rna-gnl|WGS:AAIH|mRNA1489	protein_coding	0	1	1	36	0	0	0	0	24	0	0	0	0	1	0	0	0	0	0	0	0	1	12
AFLA_001453	gene-AFLA_001453	rna-gnl|WGS:AAIH|mRNA1490	protein_coding	0	5	1	33	0	0	0	0	13	0	0	0	1	1	0	0	0	0	0	0	0	5	19
AFLA_001454	gene-AFLA_001454	rna-gnl|WGS:AAIH|mRNA1491	protein_coding	0	0	0	37	0	0	0	0	12	0	0	0	1	0	0	0	0	0	0	0	0	0	24
AFLA_001455	gene-AFLA_001455	rna-gnl|WGS:AAIH|mRNA1492	protein_coding	0	2	0	43	0	0	0	0	25	0	0	0	0	0	0	0	0	0	0	0	0	2	18
AFLA_001456	gene-AFLA_001456	rna-gnl|WGS:AAIH|mRNA1493	protein_coding	0	0	1	30	0	0	0	0	17	0	0	0	0	1	0	0	0	0	0	0	0	0	13
AFLA_001457	gene-AFLA_001457	rna-gnl|WGS:AAIH|mRNA1494	protein_coding	0	1	1	28	0	0	0	0	12	0	0	0	0	1	0	0	0	0	0	0	0	1	16
AFLA_001458	gene-AFLA_001458	rna-gnl|WGS:AAIH|mRNA1495	protein_coding	0	8	2	40	0	0	0	0	17	0	0	0	0	2	0	0	0	0	0	0	0	8	23
AFLA_001459	gene-AFLA_001459	rna-gnl|WGS:AAIH|mRNA1496	protein_coding	0	8	1	30	0	0	0	0	16	0	0	0	3	1	0	0	1	0	0	0	0	7	12
AFLA_001460	gene-AFLA_001460	rna-gnl|WGS:AAIH|mRNA1497	protein_coding	0	2	2	32	0	0	0	0	13	0	0	0	0	2	0	0	0	0	0	0	0	2	19
AFLA_001461	gene-AFLA_001461	rna-gnl|WGS:AAIH|mRNA1498	protein_coding	0	3	1	43	0	0	0	0	23	0	0	0	1	1	0	0	0	0	0	0	0	3	19
AFLA_001462	gene-AFLA_001462	rna-gnl|WGS:AAIH|mRNA1499	protein_coding	0	5	2	35	0	0	0	0	18	0	0	0	1	2	0	0	1	0	0	0	0	4	17
AFLA_001463	gene-AFLA_001463	rna-gnl|WGS:AAIH|mRNA1500	protein_coding	0	1	4	40	0	0	0	0	19	0	0	0	0	4	0	0	0	0	0	0	0	1	21
AFLA_001464	gene-AFLA_001464	rna-gnl|WGS:AAIH|mRNA1501	protein_coding	0	3	4	33	0	0	0	0	18	0	0	0	1	4	0	0	0	0	0	0	0	3	14
AFLA_001465	gene-AFLA_001465	rna-gnl|WGS:AAIH|mRNA1502	protein_coding	0	1	1	29	0	0	0	0	11	0	0	0	0	1	0	0	0	0	0	0	0	1	18
AFLA_001466	gene-AFLA_001466	rna-gnl|WGS:AAIH|mRNA1503	protein_coding	1	1	4	26	0	0	0	0	7	0	0	0	1	4	1	0	0	0	0	0	0	1	19
AFLA_001467	gene-AFLA_001467	rna-gnl|WGS:AAIH|mRNA1504	protein_coding	0	1	0	16	0	0	0	0	5	0	0	0	0	0	0	0	0	0	0	0	0	1	11
AFLA_001468	gene-AFLA_001468	rna-gnl|WGS:AAIH|mRNA1505	protein_coding	0	0	0	10	0	0	0	0	7	0	0	0	0	0	0	0	0	0	0	0	0	0	3
AFLA_001469	gene-AFLA_001469	rna-gnl|WGS:AAIH|mRNA1506	protein_coding	0	1	1	9	0	0	0	0	5	0	0	0	0	1	0	0	0	0	0	0	0	1	4
AFLA_001470	gene-AFLA_001470	rna-gnl|WGS:AAIH|mRNA1507	protein_coding	0	0	0	8	0	0	0	0	5	0	0	0	0	0	0	0	0	0	0	0	0	0	3
AFLA_001471	gene-AFLA_001471	rna-gnl|WGS:AAIH|mRNA1508	protein_coding	0	0	3	8	0	0	0	0	6	0	0	0	0	3	0	0	0	0	0	0	0	0	2
AFLA_001472	gene-AFLA_001472	rna-gnl|WGS:AAIH|mRNA1509	protein_coding	0	3	1	10	0	0	0	0	4	0	0	0	0	1	0	0	0	0	0	0	0	3	6
AFLA_001473	gene-AFLA_001473	rna-gnl|WGS:AAIH|mRNA1510	protein_coding	0	1	0	18	0	0	0	0	13	0	0	0	0	0	0	0	0	0	0	0	0	1	5
AFLA_001474	gene-AFLA_001474	rna-gnl|WGS:AAIH|mRNA1511	protein_coding	0	0	0	22	0	0	0	0	14	0	0	0	1	0	0	0	0	0	0	0	0	0	7
AFLA_001475	gene-AFLA_001475	rna-gnl|WGS:AAIH|mRNA1512	protein_coding	0	1	1	21	0	0	0	0	8	0	0	0	1	1	0	0	0	0	0	0	0	1	12
AFLA_001476	gene-AFLA_001476	rna-gnl|WGS:AAIH|mRNA1513	protein_coding	0	1	0	16	0	0	0	0	10	0	0	0	0	0	0	0	0	0	0	0	0	1	6
AFLA_001477	gene-AFLA_001477	rna-gnl|WGS:AAIH|mRNA1514	protein_coding	1	1	0	18	0	0	0	0	9	0	1	0	0	0	0	0	0	0	0	0	0	1	9
AFLA_001478	gene-AFLA_001478	rna-gnl|WGS:AAIH|mRNA1515	protein_coding	0	1	1	18	0	0	0	0	6	0	0	0	0	1	0	0	0	0	0	0	0	1	12
AFLA_001479	gene-AFLA_001479	rna-gnl|WGS:AAIH|mRNA1516	protein_coding	0	1	0	21	0	0	0	0	10	0	0	0	0	0	0	0	0	0	0	0	0	1	11
AFLA_001480	gene-AFLA_001480	rna-gnl|WGS:AAIH|mRNA1517	protein_coding	0	2	3	26	0	0	0	0	10	0	0	0	1	3	0	0	0	0	0	0	0	2	15
AFLA_001481	gene-AFLA_001481	rna-gnl|WGS:AAIH|mRNA1518	protein_coding	0	1	0	28	0	0	0	0	17	0	0	0	0	0	0	0	0	0	0	0	0	1	11
AFLA_001482	gene-AFLA_001482	rna-gnl|WGS:AAIH|mRNA1519	protein_coding	0	4	0	28	0	0	0	0	12	0	0	0	0	0	0	0	0	0	0	0	0	4	16
AFLA_001483	gene-AFLA_001483	rna-gnl|WGS:AAIH|mRNA1520	protein_coding	0	4	0	27	0	0	0	0	11	0	0	0	0	0	0	0	0	0	0	0	0	4	16
AFLA_001484	gene-AFLA_001484	rna-gnl|WGS:AAIH|mRNA1521	protein_coding	0	1	1	26	0	0	0	0	12	0	0	0	0	1	0	0	0	0	0	0	0	1	14
AFLA_001485	gene-AFLA_001485	rna-gnl|WGS:AAIH|mRNA1522	protein_coding	0	3	0	29	0	0	0	0	12	0	0	0	0	0	0	0	0	0	0	0	0	3	17
AFLA_001486	gene-AFLA_001486	rna-gnl|WGS:AAIH|mRNA1523	protein_coding	0	2	0	28	0	0	0	0	15	0	0	0	0	0	0	0	0	0	0	0	0	2	13
AFLA_001487	gene-AFLA_001487	rna-gnl|WGS:AAIH|mRNA1524	protein_coding	1	1	0	24	0	0	0	0	13	0	0	0	0	0	0	0	0	0	1	0	0	1	11
AFLA_001488	gene-AFLA_001488	rna-gnl|WGS:AAIH|mRNA1525	protein_coding	0	4	1	60	0	0	0	0	48	0	0	0	0	1	0	0	0	0	0	0	0	4	12
AFLA_001489	gene-AFLA_001489	rna-gnl|WGS:AAIH|mRNA1526	protein_coding	0	0	0	73	0	0	0	0	15	0	0	0	0	0	0	0	0	0	0	0	0	0	58
AFLA_001490	gene-AFLA_001490	rna-gnl|WGS:AAIH|mRNA1527	protein_coding	0	1	0	78	0	0	0	0	14	0	0	0	3	0	0	0	0	0	0	0	0	1	61
AFLA_001491	gene-AFLA_001491	rna-gnl|WGS:AAIH|mRNA1528	protein_coding	1	1	1	80	0	0	0	0	20	0	1	0	7	1	0	0	1	0	0	0	0	0	54
AFLA_001492	gene-AFLA_001492	rna-gnl|WGS:AAIH|mRNA1529	protein_coding	0	3	0	44	0	0	0	0	28	0	0	0	0	0	0	0	0	0	0	0	0	3	16
AFLA_001493	gene-AFLA_001493	rna-gnl|WGS:AAIH|mRNA1530	protein_coding	0	0	2	29	0	0	0	0	18	0	0	0	2	2	0	0	0	0	0	0	0	0	9
AFLA_001494	gene-AFLA_001494	rna-gnl|WGS:AAIH|mRNA1531	protein_coding	0	2	0	25	0	0	0	0	16	0	0	0	0	0	0	0	0	0	0	0	0	2	9
AFLA_001495	gene-AFLA_001495	rna-gnl|WGS:AAIH|mRNA1532	protein_coding	0	1	0	17	0	0	0	0	6	0	0	0	0	0	0	0	0	0	0	0	0	1	11
AFLA_001496	gene-AFLA_001496	rna-gnl|WGS:AAIH|mRNA1533	protein_coding	0	0	0	13	0	0	0	0	9	0	0	0	0	0	0	0	0	0	0	0	0	0	4
AFLA_001497	gene-AFLA_001497	rna-gnl|WGS:AAIH|mRNA1534	protein_coding	0	1	0	12	0	0	0	0	9	0	0	0	0	0	0	0	0	0	0	0	0	1	3
AFLA_001498	gene-AFLA_001498	rna-gnl|WGS:AAIH|mRNA1535	protein_coding	0	1	1	9	0	0	0	0	2	0	0	0	0	1	0	0	0	0	0	0	0	1	7
AFLA_001499	gene-AFLA_001499	rna-gnl|WGS:AAIH|mRNA1536	protein_coding	0	0	0	11	0	0	0	0	4	0	0	0	0	0	0	0	0	0	0	0	0	0	7
AFLA_001500	gene-AFLA_001500	rna-gnl|WGS:AAIH|mRNA1537	protein_coding	0	0	0	6	0	0	0	0	3	0	0	0	0	0	0	0	0	0	0	0	0	0	3
AFLA_001501	gene-AFLA_001501	rna-gnl|WGS:AAIH|mRNA1538	protein_coding	0	0	1	6	0	0	0	0	1	0	0	0	0	1	0	0	0	0	0	0	0	0	5
AFLA_001502	gene-AFLA_001502	rna-gnl|WGS:AAIH|mRNA1539	protein_coding	0	0	0	10	0	0	0	0	6	0	0	0	0	0	0	0	0	0	0	0	0	0	4
AFLA_001503	gene-AFLA_001503	rna-gnl|WGS:AAIH|mRNA1540	protein_coding	0	2	0	9	0	0	0	0	3	0	0	0	1	0	0	0	1	0	0	0	0	2	5
AFLA_001504	gene-AFLA_001504	rna-gnl|WGS:AAIH|mRNA1541	protein_coding	0	0	0	11	0	0	0	0	6	0	0	0	0	0	0	0	0	0	0	0	0	0	5
AFLA_001505	gene-AFLA_001505	rna-gnl|WGS:AAIH|mRNA1542	protein_coding	1	0	1	10	0	0	0	0	5	0	0	0	1	1	0	0	0	0	1	0	0	0	4
AFLA_001506	gene-AFLA_001506	rna-gnl|WGS:AAIH|mRNA1543	protein_coding	0	1	0	16	0	0	0	0	9	0	0	0	0	0	0	0	0	0	0	0	0	1	7
AFLA_001507	gene-AFLA_001507	rna-gnl|WGS:AAIH|mRNA1544	protein_coding	0	2	3	13	0	0	0	0	9	0	0	0	0	3	0	0	0	0	0	0	0	2	4
AFLA_001508	gene-AFLA_001508	rna-gnl|WGS:AAIH|mRNA1545	protein_coding	0	0	1	35	0	0	0	0	8	0	0	0	1	1	0	0	0	0	0	0	0	0	26
AFLA_001509	gene-AFLA_001509	rna-gnl|WGS:AAIH|mRNA1546	protein_coding	0	1	0	39	0	0	0	0	27	0	0	0	3	0	0	0	0	0	0	0	0	1	9
AFLA_001510	gene-AFLA_001510	rna-gnl|WGS:AAIH|mRNA1547	protein_coding	1	0	2	36	0	0	0	0	24	0	0	0	2	2	0	1	1	0	0	0	0	0	11
AFLA_001511	gene-AFLA_001511	rna-gnl|WGS:AAIH|mRNA1548	protein_coding	0	1	4	34	0	0	0	0	27	0	0	0	0	4	0	0	0	0	0	0	0	1	7
AFLA_001512	gene-AFLA_001512	rna-gnl|WGS:AAIH|mRNA1549	protein_coding	0	0	0	44	0	0	0	0	21	0	0	0	0	0	0	0	0	0	0	0	0	0	23
AFLA_001513	gene-AFLA_001513	rna-gnl|WGS:AAIH|mRNA1550	protein_coding	0	1	2	54	0	0	0	0	43	0	0	0	2	2	0	0	0	0	0	0	0	1	9
AFLA_001514	gene-AFLA_001514	rna-gnl|WGS:AAIH|mRNA1551	protein_coding	0	2	5	53	0	0	1	0	39	0	0	0	2	4	0	0	0	0	0	0	0	2	12
AFLA_001515	gene-AFLA_001515	rna-gnl|WGS:AAIH|mRNA1552	protein_coding	0	5	0	56	0	0	0	0	28	0	0	0	0	0	0	0	0	0	0	0	0	5	28
AFLA_001516	gene-AFLA_001516	rna-gnl|WGS:AAIH|mRNA1553	protein_coding	0	0	0	57	0	0	0	0	33	0	0	0	1	0	0	0	0	0	0	0	0	0	23
AFLA_001517	gene-AFLA_001517	rna-gnl|WGS:AAIH|mRNA1554	protein_coding	0	2	0	42	0	0	0	0	29	0	0	0	1	0	0	0	1	0	0	0	0	2	12
AFLA_001517	gene-AFLA_001517	rna-gnl|WGS:AAIH|mRNA1555	protein_coding	0	2	0	34	0	0	0	0	29	0	0	0	0	0	0	0	1	0	0	0	0	2	5
AFLA_001518	gene-AFLA_001518	rna-gnl|WGS:AAIH|mRNA1556	protein_coding	0	2	0	53	0	0	0	0	29	0	0	0	2	0	0	0	1	0	0	0	0	1	23
AFLA_001519	gene-AFLA_001519	rna-gnl|WGS:AAIH|mRNA1557	protein_coding	0	1	0	35	0	0	0	0	15	0	0	0	0	0	0	0	0	0	0	0	0	1	20
AFLA_001520	gene-AFLA_001520	rna-gnl|WGS:AAIH|mRNA1558	protein_coding	0	0	0	30	0	0	0	0	23	0	0	0	0	0	0	0	0	0	0	0	0	0	7
AFLA_001521	gene-AFLA_001521	rna-gnl|WGS:AAIH|mRNA1559	protein_coding	0	1	0	30	0	0	0	0	24	0	0	0	1	0	0	0	0	0	0	0	0	1	5
AFLA_001522	gene-AFLA_001522	rna-gnl|WGS:AAIH|mRNA1560	protein_coding	0	0	0	17	0	0	0	0	10	0	0	0	0	0	0	0	0	0	0	0	0	0	7
AFLA_001523	gene-AFLA_001523	rna-gnl|WGS:AAIH|mRNA1561	protein_coding	0	1	0	17	0	0	0	0	10	0	0	0	1	0	0	0	0	0	0	0	0	1	6
AFLA_001524	gene-AFLA_001524	rna-gnl|WGS:AAIH|mRNA1562	protein_coding	0	1	1	20	0	0	0	0	7	0	0	0	0	1	0	0	0	0	0	0	0	1	13
AFLA_001525	gene-AFLA_001525	rna-gnl|WGS:AAIH|mRNA1563	protein_coding	0	1	1	23	0	0	0	0	10	0	0	0	1	1	0	0	1	0	0	0	0	1	12
AFLA_001526	gene-AFLA_001526	rna-gnl|WGS:AAIH|mRNA1564	protein_coding	0	0	0	24	0	0	0	0	13	0	0	0	0	0	0	0	0	0	0	0	0	0	11
AFLA_001527	gene-AFLA_001527	rna-gnl|WGS:AAIH|mRNA1565	protein_coding	0	2	0	19	0	0	0	0	12	0	0	0	0	0	0	0	0	0	0	0	0	2	7
AFLA_001528	gene-AFLA_001528	rna-gnl|WGS:AAIH|mRNA1566	protein_coding	0	0	0	18	0	0	0	0	13	0	0	0	0	0	0	0	0	0	0	0	0	0	5
AFLA_001529	gene-AFLA_001529	rna-gnl|WGS:AAIH|mRNA1567	protein_coding	0	0	0	13	0	0	0	0	4	0	0	0	0	0	0	0	0	0	0	0	0	0	9
AFLA_001530	gene-AFLA_001530	rna-gnl|WGS:AAIH|mRNA1568	protein_coding	0	0	0	10	0	0	0	0	7	0	0	0	0	0	0	0	0	0	0	0	0	0	3
AFLA_001531	gene-AFLA_001531	rna-gnl|WGS:AAIH|mRNA1569	protein_coding	0	2	1	7	0	0	0	0	2	0	0	0	1	1	0	0	1	0	0	0	0	1	5
AFLA_001532	gene-AFLA_001532	rna-gnl|WGS:AAIH|mRNA1570	protein_coding	0	0	0	8	0	0	0	0	4	0	0	0	0	0	0	0	0	0	0	0	0	0	4
AFLA_001533	gene-AFLA_001533	rna-gnl|WGS:AAIH|mRNA1571	protein_coding	0	0	0	25	0	0	0	0	22	0	0	0	0	0	0	0	0	0	0	0	0	0	3
AFLA_001534	gene-AFLA_001534	rna-gnl|WGS:AAIH|mRNA1572	protein_coding	0	4	6	16	0	0	0	0	4	0	0	0	0	6	0	0	0	0	0	0	0	4	12
AFLA_001535	gene-AFLA_001535	rna-gnl|WGS:AAIH|mRNA1573	protein_coding	0	3	3	49	0	0	0	0	17	0	0	0	2	3	0	0	0	0	0	0	0	3	30
AFLA_001536	gene-AFLA_001536	rna-gnl|WGS:AAIH|mRNA1574	protein_coding	0	3	0	75	0	0	0	0	21	0	0	0	1	0	0	0	0	0	0	0	0	3	53
AFLA_001537	gene-AFLA_001537	rna-gnl|WGS:AAIH|mRNA1575	protein_coding	1	3	2	63	0	0	0	0	27	0	0	0	0	2	0	0	1	0	0	1	0	3	36
AFLA_001538	gene-AFLA_001538	rna-gnl|WGS:AAIH|mRNA1576	protein_coding	0	0	3	73	0	0	0	0	49	0	0	0	0	3	0	0	0	0	0	0	0	0	24
AFLA_001539	gene-AFLA_001539	rna-gnl|WGS:AAIH|mRNA1577	protein_coding	1	0	0	77	0	0	0	0	53	0	1	0	0	0	0	0	0	0	0	0	0	0	24
AFLA_001540	gene-AFLA_001540	rna-gnl|WGS:AAIH|mRNA1578	protein_coding	0	1	0	54	0	0	0	0	15	0	0	0	4	0	0	0	0	0	0	0	0	1	35
AFLA_001541	gene-AFLA_001541	rna-gnl|WGS:AAIH|mRNA1579	protein_coding	0	2	5	34	0	0	0	0	24	0	0	0	1	5	0	0	1	0	0	0	0	1	10
AFLA_001542	gene-AFLA_001542	rna-gnl|WGS:AAIH|mRNA1580	protein_coding	0	0	0	36	0	0	0	0	22	0	0	0	0	0	0	0	0	0	0	0	0	0	14
AFLA_001543	gene-AFLA_001543	rna-gnl|WGS:AAIH|mRNA1581	protein_coding	0	3	0	24	0	0	0	0	11	0	0	0	0	0	0	0	0	0	0	0	0	3	13
AFLA_001544	gene-AFLA_001544	rna-gnl|WGS:AAIH|mRNA1582	protein_coding	0	2	0	23	0	0	0	0	11	0	0	0	2	0	0	0	0	0	0	0	0	2	10
AFLA_001545	gene-AFLA_001545	rna-gnl|WGS:AAIH|mRNA1583	protein_coding	0	0	0	25	0	0	0	0	12	0	0	0	1	0	0	0	0	0	0	0	0	0	12
AFLA_001546	gene-AFLA_001546	rna-gnl|WGS:AAIH|mRNA1584	protein_coding	0	2	2	31	0	0	0	0	19	0	0	0	0	2	0	0	0	0	0	0	0	2	12
AFLA_001547	gene-AFLA_001547	rna-gnl|WGS:AAIH|mRNA1585	protein_coding	0	0	0	29	0	0	0	0	19	0	0	0	0	0	0	0	0	0	0	0	0	0	10
AFLA_001548	gene-AFLA_001548	rna-gnl|WGS:AAIH|mRNA1586	protein_coding	0	0	1	29	0	0	0	0	12	0	0	0	2	1	0	0	0	0	0	0	0	0	15
AFLA_001549	gene-AFLA_001549	rna-gnl|WGS:AAIH|mRNA1587	protein_coding	0	0	0	32	0	0	0	0	17	0	0	0	1	0	0	0	0	0	0	0	0	0	14
AFLA_001550	gene-AFLA_001550	rna-gnl|WGS:AAIH|mRNA1588	protein_coding	0	0	0	33	0	0	0	0	13	0	0	0	1	0	0	0	0	0	0	0	0	0	19
AFLA_001551	gene-AFLA_001551	rna-gnl|WGS:AAIH|mRNA1589	protein_coding	0	1	0	30	0	0	0	0	11	0	0	0	2	0	0	0	1	0	0	0	0	0	18
AFLA_001552	gene-AFLA_001552	rna-gnl|WGS:AAIH|mRNA1590	protein_coding	0	1	1	21	0	0	0	0	7	0	0	0	0	1	0	0	0	0	0	0	0	1	14
AFLA_001553	gene-AFLA_001553	rna-gnl|WGS:AAIH|mRNA1591	protein_coding	0	2	0	26	0	0	0	0	12	0	0	0	0	0	0	0	1	0	0	0	0	2	14
AFLA_001554	gene-AFLA_001554	rna-gnl|WGS:AAIH|mRNA1592	protein_coding	0	1	0	19	0	0	0	0	11	0	0	0	0	0	0	0	0	0	0	0	0	1	8
AFLA_001555	gene-AFLA_001555	rna-gnl|WGS:AAIH|mRNA1593	protein_coding	2	0	3	19	0	0	0	0	6	0	2	0	6	3	0	0	0	0	0	0	0	0	7
AFLA_001556	gene-AFLA_001556	rna-gnl|WGS:AAIH|mRNA1594	protein_coding	0	0	0	19	0	0	0	0	7	0	0	0	0	0	0	0	0	0	0	0	0	0	12
AFLA_001557	gene-AFLA_001557	rna-gnl|WGS:AAIH|mRNA1595	protein_coding	0	0	0	19	0	0	0	0	11	0	0	0	0	0	0	0	0	0	0	0	0	0	8
AFLA_001558	gene-AFLA_001558	rna-gnl|WGS:AAIH|mRNA1596	protein_coding	0	1	1	18	0	0	0	0	5	0	0	0	0	1	0	0	0	0	0	0	0	1	13
AFLA_001559	gene-AFLA_001559	rna-gnl|WGS:AAIH|mRNA1597	protein_coding	0	0	0	13	0	0	0	0	7	0	0	0	1	0	0	0	0	0	0	0	0	0	5
AFLA_001560	gene-AFLA_001560	rna-gnl|WGS:AAIH|mRNA1598	protein_coding	0	0	0	10	0	0	0	0	6	0	0	0	0	0	0	0	0	0	0	0	0	0	4
AFLA_001561	gene-AFLA_001561	rna-gnl|WGS:AAIH|mRNA1599	protein_coding	0	0	0	8	0	0	0	0	4	0	0	0	0	0	0	0	0	0	0	0	0	0	4
AFLA_001562	gene-AFLA_001562	rna-gnl|WGS:AAIH|mRNA1600	protein_coding	0	1	0	13	0	0	0	0	6	0	0	0	0	0	0	0	0	0	0	0	0	1	7
AFLA_001563	gene-AFLA_001563	rna-gnl|WGS:AAIH|mRNA1601	protein_coding	0	2	1	8	0	0	0	0	6	0	0	0	1	1	0	0	1	0	0	0	0	1	2
AFLA_001564	gene-AFLA_001564	rna-gnl|WGS:AAIH|mRNA1602	protein_coding	0	3	0	13	0	0	0	0	5	0	0	0	1	0	0	0	0	0	0	0	0	3	7
AFLA_001565	gene-AFLA_001565	rna-gnl|WGS:AAIH|mRNA1603	protein_coding	0	0	0	12	0	0	0	0	5	0	0	0	0	0	0	0	0	0	0	0	0	0	7
AFLA_001566	gene-AFLA_001566	rna-gnl|WGS:AAIH|mRNA1604	protein_coding	2	1	2	21	0	0	0	0	17	0	1	0	1	2	1	0	1	0	0	0	0	1	4
AFLA_001567	gene-AFLA_001567	rna-gnl|WGS:AAIH|mRNA1605	protein_coding	0	1	2	24	0	0	0	0	21	0	0	0	0	2	0	0	0	0	0	0	0	1	3
AFLA_001568	gene-AFLA_001568	rna-gnl|WGS:AAIH|mRNA1606	protein_coding	0	2	0	27	0	0	0	0	5	0	0	0	3	0	0	0	1	0	0	0	0	1	20
AFLA_001569	gene-AFLA_001569	rna-gnl|WGS:AAIH|mRNA1607	protein_coding	1	1	1	27	0	0	0	0	23	0	0	0	0	1	0	0	0	1	0	0	0	1	4
AFLA_001570	gene-AFLA_001570	rna-gnl|WGS:AAIH|mRNA1608	protein_coding	0	0	0	30	0	0	0	0	10	0	0	0	1	0	0	0	0	0	0	0	0	0	19
AFLA_001571	gene-AFLA_001571	rna-gnl|WGS:AAIH|mRNA1609	protein_coding	0	0	0	17	0	0	0	0	11	0	0	0	0	0	0	0	0	0	0	0	0	0	6
AFLA_001572	gene-AFLA_001572	rna-gnl|WGS:AAIH|mRNA1610	protein_coding	0	3	0	30	0	0	0	0	19	0	0	0	0	0	0	0	0	0	0	0	0	3	11
AFLA_001573	gene-AFLA_001573	rna-gnl|WGS:AAIH|mRNA1611	protein_coding	8	0	2	28	1	0	0	0	12	0	8	0	0	1	0	0	0	0	1	0	0	0	16
AFLA_001574	gene-AFLA_001574	rna-gnl|WGS:AAIH|mRNA1612	protein_coding	0	6	2	46	0	0	0	0	25	0	0	0	0	2	0	0	0	0	0	0	0	6	21
AFLA_001575	gene-AFLA_001575	rna-gnl|WGS:AAIH|mRNA1613	protein_coding	0	1	2	41	0	0	0	0	26	0	0	0	0	2	0	0	0	0	0	0	0	1	15
AFLA_001576	gene-AFLA_001576	rna-gnl|WGS:AAIH|mRNA1614	protein_coding	1	2	3	31	0	0	0	0	20	0	0	0	0	3	0	0	1	0	0	1	0	2	11
AFLA_001577	gene-AFLA_001577	rna-gnl|WGS:AAIH|mRNA1615	protein_coding	0	5	5	28	0	0	0	0	10	0	0	0	1	5	0	0	0	0	0	0	0	5	17
AFLA_001578	gene-AFLA_001578	rna-gnl|WGS:AAIH|mRNA1616	protein_coding	0	1	0	37	0	0	0	0	24	0	0	0	0	0	0	0	0	0	0	0	0	1	13
AFLA_001579	gene-AFLA_001579	rna-gnl|WGS:AAIH|mRNA1617	protein_coding	0	1	2	19	0	0	0	0	9	0	0	0	1	2	0	0	0	0	0	0	0	1	9
AFLA_001580	gene-AFLA_001580	rna-gnl|WGS:AAIH|mRNA1618	protein_coding	0	0	1	34	0	0	0	0	13	0	0	0	0	1	0	0	0	0	0	0	0	0	21
AFLA_001581	gene-AFLA_001581	rna-gnl|WGS:AAIH|mRNA1619	protein_coding	0	0	0	32	0	0	0	0	22	0	0	0	1	0	0	0	0	0	0	0	0	0	9
AFLA_001582	gene-AFLA_001582	rna-gnl|WGS:AAIH|mRNA1620	protein_coding	0	1	5	26	0	0	0	0	15	0	0	0	1	5	0	0	0	0	0	0	0	1	10
AFLA_001583	gene-AFLA_001583	rna-gnl|WGS:AAIH|mRNA1621	protein_coding	0	4	0	26	0	0	0	0	10	0	0	0	1	0	0	0	0	0	0	0	0	4	15
AFLA_001584	gene-AFLA_001584	rna-gnl|WGS:AAIH|mRNA1622	protein_coding	0	3	3	26	0	0	0	0	5	0	0	0	0	3	0	0	0	0	0	0	0	3	21
AFLA_001585	gene-AFLA_001585	rna-gnl|WGS:AAIH|mRNA1623	protein_coding	0	0	1	37	0	0	0	0	23	0	0	0	0	1	0	0	0	0	0	0	0	0	14
AFLA_001586	gene-AFLA_001586	rna-gnl|WGS:AAIH|mRNA1624	protein_coding	0	0	0	24	0	0	0	0	14	0	0	0	1	0	0	0	0	0	0	0	0	0	9
AFLA_001587	gene-AFLA_001587	rna-gnl|WGS:AAIH|mRNA1625	protein_coding	0	1	0	25	0	0	0	0	11	0	0	0	2	0	0	0	0	0	0	0	0	1	12
AFLA_001588	gene-AFLA_001588	rna-gnl|WGS:AAIH|mRNA1626	protein_coding	0	4	0	35	0	0	0	0	26	0	0	0	1	0	0	0	1	0	0	0	0	3	9
AFLA_001589	gene-AFLA_001589	rna-gnl|WGS:AAIH|mRNA1627	protein_coding	1	6	0	32	0	0	0	0	18	0	1	0	0	0	0	0	0	0	0	0	0	6	14
AFLA_001590	gene-AFLA_001590	rna-gnl|WGS:AAIH|mRNA1628	protein_coding	0	4	1	30	0	0	0	0	24	0	0	0	2	1	0	0	0	0	0	0	0	4	4
AFLA_001591	gene-AFLA_001591	rna-gnl|WGS:AAIH|mRNA1629	protein_coding	0	0	0	28	0	0	0	0	1	0	0	0	0	0	0	0	0	0	0	0	0	0	27
AFLA_001592	gene-AFLA_001592	rna-gnl|WGS:AAIH|mRNA1630	protein_coding	1	2	1	35	0	0	0	0	24	0	1	0	0	1	0	0	0	0	0	0	0	2	11
AFLA_001593	gene-AFLA_001593	rna-gnl|WGS:AAIH|mRNA1631	protein_coding	0	0	2	17	0	0	0	0	14	0	0	0	0	2	0	0	0	0	0	0	0	0	3
AFLA_001594	gene-AFLA_001594	rna-gnl|WGS:AAIH|mRNA1632	protein_coding	0	0	1	19	0	0	0	0	7	0	0	0	0	1	0	0	0	0	0	0	0	0	12
AFLA_001595	gene-AFLA_001595	rna-gnl|WGS:AAIH|mRNA1633	protein_coding	0	0	1	21	0	0	0	1	13	0	0	0	0	0	0	0	0	0	0	0	0	0	8
AFLA_001596	gene-AFLA_001596	rna-gnl|WGS:AAIH|mRNA1634	protein_coding	0	0	0	22	0	0	0	0	14	0	0	0	1	0	0	0	0	0	0	0	0	0	7
AFLA_001597	gene-AFLA_001597	rna-gnl|WGS:AAIH|mRNA1635	protein_coding	0	0	0	19	0	0	0	0	11	0	0	0	1	0	0	0	0	0	0	0	0	0	7
AFLA_001598	gene-AFLA_001598	rna-gnl|WGS:AAIH|mRNA1636	protein_coding	0	3	0	14	0	0	0	0	7	0	0	0	0	0	0	0	0	0	0	0	0	3	7
AFLA_001599	gene-AFLA_001599	rna-gnl|WGS:AAIH|mRNA1637	protein_coding	0	0	0	28	0	0	0	0	6	0	0	0	0	0	0	0	0	0	0	0	0	0	22
AFLA_001600	gene-AFLA_001600	rna-gnl|WGS:AAIH|mRNA1638	protein_coding	0	1	2	40	0	0	0	0	4	0	0	0	2	2	0	0	0	0	0	0	0	1	34
AFLA_001601	gene-AFLA_001601	rna-gnl|WGS:AAIH|mRNA1639	protein_coding	0	1	0	45	0	0	0	0	24	0	0	0	4	0	0	0	1	0	0	0	0	0	18
AFLA_001602	gene-AFLA_001602	rna-gnl|WGS:AAIH|mRNA1640	protein_coding	0	4	1	45	0	0	0	0	22	0	0	0	0	1	0	0	0	0	0	0	0	4	23
AFLA_001603	gene-AFLA_001603	rna-gnl|WGS:AAIH|mRNA1641	protein_coding	0	4	1	53	0	0	0	0	35	0	0	0	0	1	0	0	0	0	0	0	0	4	18
AFLA_001604	gene-AFLA_001604	rna-gnl|WGS:AAIH|mRNA1642	protein_coding	2	4	1	43	0	0	0	0	16	0	1	0	1	1	1	0	1	0	0	0	0	4	27
AFLA_001605	gene-AFLA_001605	rna-gnl|WGS:AAIH|mRNA1643	protein_coding	0	2	1	40	0	0	0	0	24	0	0	0	0	1	0	0	0	0	0	0	0	2	16
AFLA_001606	gene-AFLA_001606	rna-gnl|WGS:AAIH|mRNA1644	protein_coding	0	3	1	34	0	0	0	0	19	0	0	0	3	1	0	0	1	0	0	0	0	3	12
AFLA_001607	gene-AFLA_001607	rna-gnl|WGS:AAIH|mRNA1645	protein_coding	0	1	0	38	0	0	0	0	20	0	0	0	3	0	0	0	1	0	0	0	0	0	16
AFLA_001608	gene-AFLA_001608	rna-gnl|WGS:AAIH|mRNA1646	protein_coding	0	2	1	42	0	0	0	0	27	0	0	0	1	1	0	0	0	0	0	0	0	2	14
AFLA_001609	gene-AFLA_001609	rna-gnl|WGS:AAIH|mRNA1647	protein_coding	0	2	1	39	0	0	0	0	15	0	0	0	0	1	0	0	0	0	0	0	0	2	24
AFLA_001610	gene-AFLA_001610	rna-gnl|WGS:AAIH|mRNA1648	protein_coding	0	1	8	31	0	0	0	0	7	0	0	0	0	8	0	0	0	0	0	0	0	1	24
AFLA_001611	gene-AFLA_001611	rna-gnl|WGS:AAIH|mRNA1649	protein_coding	0	0	1	28	0	0	0	1	9	0	0	0	0	0	0	0	0	0	0	0	0	0	19
AFLA_001612	gene-AFLA_001612	rna-gnl|WGS:AAIH|mRNA1650	protein_coding	0	1	1	28	0	0	0	0	14	0	0	0	0	1	0	0	0	0	0	0	0	1	14
AFLA_001613	gene-AFLA_001613	rna-gnl|WGS:AAIH|mRNA1651	protein_coding	0	1	2	23	0	0	0	0	14	0	0	0	0	2	0	0	0	0	0	0	0	1	9
AFLA_001614	gene-AFLA_001614	rna-gnl|WGS:AAIH|mRNA1652	protein_coding	0	4	1	22	0	0	0	0	8	0	0	0	0	1	0	0	0	0	0	0	0	4	14
AFLA_001615	gene-AFLA_001615	rna-gnl|WGS:AAIH|mRNA1653	protein_coding	0	1	0	24	0	0	0	0	13	0	0	0	0	0	0	0	0	0	0	0	0	1	11
AFLA_001616	gene-AFLA_001616	rna-gnl|WGS:AAIH|mRNA1654	protein_coding	0	1	0	23	0	0	0	0	5	0	0	0	2	0	0	0	0	0	0	0	0	1	16
AFLA_001617	gene-AFLA_001617	rna-gnl|WGS:AAIH|mRNA1655	protein_coding	0	0	0	17	0	0	0	0	7	0	0	0	0	0	0	0	0	0	0	0	0	0	10
AFLA_001618	gene-AFLA_001618	rna-gnl|WGS:AAIH|mRNA1656	protein_coding	0	0	3	13	0	0	0	0	4	0	0	0	0	3	0	0	0	0	0	0	0	0	9
AFLA_001619	gene-AFLA_001619	rna-gnl|WGS:AAIH|mRNA1657	protein_coding	0	0	1	13	0	0	0	0	9	0	0	0	0	1	0	0	0	0	0	0	0	0	4
AFLA_001620	gene-AFLA_001620	rna-gnl|WGS:AAIH|mRNA1658	protein_coding	0	0	2	9	0	0	0	0	4	0	0	0	0	2	0	0	0	0	0	0	0	0	5
AFLA_001621	gene-AFLA_001621	rna-gnl|WGS:AAIH|mRNA1659	protein_coding	0	0	0	10	0	0	0	0	6	0	0	0	0	0	0	0	0	0	0	0	0	0	4
AFLA_001622	gene-AFLA_001622	rna-gnl|WGS:AAIH|mRNA1660	protein_coding	0	2	0	12	0	0	0	0	9	0	0	0	0	0	0	0	0	0	0	0	0	2	3
AFLA_001623	gene-AFLA_001623	rna-gnl|WGS:AAIH|mRNA1661	protein_coding	0	0	0	13	0	0	0	0	4	0	0	0	0	0	0	0	0	0	0	0	0	0	9
AFLA_001624	gene-AFLA_001624	rna-gnl|WGS:AAIH|mRNA1662	protein_coding	1	2	0	12	0	0	0	0	4	0	1	0	4	0	0	0	1	0	0	0	0	1	5
AFLA_001625	gene-AFLA_001625	rna-gnl|WGS:AAIH|mRNA1663	protein_coding	0	0	0	19	0	0	0	0	9	0	0	0	0	0	0	0	0	0	0	0	0	0	10
AFLA_001626	gene-AFLA_001626	rna-gnl|WGS:AAIH|mRNA1664	protein_coding	0	0	1	22	0	0	0	0	12	0	0	0	1	1	0	0	0	0	0	0	0	0	9
AFLA_001627	gene-AFLA_001627	rna-gnl|WGS:AAIH|mRNA1665	protein_coding	0	3	0	33	0	0	0	0	22	0	0	0	2	0	0	0	2	0	0	0	0	1	11
AFLA_001628	gene-AFLA_001628	rna-gnl|WGS:AAIH|mRNA1666	protein_coding	3	1	1	40	0	0	0	0	13	0	3	0	4	1	0	0	0	0	0	0	0	1	23
AFLA_001629	gene-AFLA_001629	rna-gnl|WGS:AAIH|mRNA1667	protein_coding	0	0	0	61	0	0	0	0	33	0	0	0	0	0	0	0	0	0	0	0	0	0	28
AFLA_001630	gene-AFLA_001630	rna-gnl|WGS:AAIH|mRNA1668	protein_coding	0	4	2	48	0	0	0	0	25	0	0	0	0	2	0	0	0	0	0	0	0	4	23
AFLA_001631	gene-AFLA_001631	rna-gnl|WGS:AAIH|mRNA1669	protein_coding	0	2	2	40	0	0	0	0	33	0	0	0	1	2	0	0	0	0	0	0	0	2	6
AFLA_001632	gene-AFLA_001632	rna-gnl|WGS:AAIH|mRNA1670	protein_coding	2	0	3	27	0	0	0	2	1	0	2	0	0	1	0	0	0	0	0	0	0	0	26
AFLA_001633	gene-AFLA_001633	rna-gnl|WGS:AAIH|mRNA1671	protein_coding	0	0	0	19	0	0	0	0	3	0	0	0	0	0	0	0	0	0	0	0	0	0	16
AFLA_001634	gene-AFLA_001634	rna-gnl|WGS:AAIH|mRNA1672	protein_coding	0	0	0	11	0	0	0	0	7	0	0	0	0	0	0	0	0	0	0	0	0	0	4
AFLA_001635	gene-AFLA_001635	rna-gnl|WGS:AAIH|mRNA1673	protein_coding	0	0	0	20	0	0	0	0	14	0	0	0	0	0	0	0	0	0	0	0	0	0	6
AFLA_001636	gene-AFLA_001636	rna-gnl|WGS:AAIH|mRNA1674	protein_coding	0	0	0	24	0	0	0	0	18	0	0	0	3	0	0	0	0	0	0	0	0	0	3
AFLA_001637	gene-AFLA_001637	rna-gnl|WGS:AAIH|mRNA1675	protein_coding	0	4	1	31	0	0	0	0	9	0	0	0	0	1	0	0	0	0	0	0	0	4	22
AFLA_001638	gene-AFLA_001638	rna-gnl|WGS:AAIH|mRNA1676	protein_coding	0	0	0	50	0	0	0	0	29	0	0	0	1	0	0	0	0	0	0	0	0	0	20
AFLA_001639	gene-AFLA_001639	rna-gnl|WGS:AAIH|mRNA1677	protein_coding	0	3	1	44	0	0	0	0	26	0	0	0	0	1	0	0	0	0	0	0	0	3	18
AFLA_001640	gene-AFLA_001640	rna-gnl|WGS:AAIH|mRNA1678	protein_coding	0	11	5	31	0	0	0	0	16	0	0	0	6	5	0	0	1	0	0	0	1	10	9
AFLA_001641	gene-AFLA_001641	rna-gnl|WGS:AAIH|mRNA1679	protein_coding	0	1	0	41	0	0	0	0	30	0	0	0	0	0	0	0	0	0	0	0	0	1	11
AFLA_001642	gene-AFLA_001642	rna-gnl|WGS:AAIH|mRNA1680	protein_coding	0	0	0	31	0	0	0	0	10	0	0	0	0	0	0	0	0	0	0	0	0	0	21
AFLA_001643	gene-AFLA_001643	rna-gnl|WGS:AAIH|mRNA1681	protein_coding	0	2	0	34	0	0	0	0	18	0	0	0	1	0	0	0	0	0	0	0	0	2	15
AFLA_001644	gene-AFLA_001644	rna-gnl|WGS:AAIH|mRNA1682	protein_coding	0	0	0	32	0	0	0	0	23	0	0	0	0	0	0	0	0	0	0	0	0	0	9
AFLA_001645	gene-AFLA_001645	rna-gnl|WGS:AAIH|mRNA1683	protein_coding	1	1	0	38	0	0	0	0	10	0	1	0	3	0	0	0	1	0	0	0	0	0	26
AFLA_001646	gene-AFLA_001646	rna-gnl|WGS:AAIH|mRNA1684	protein_coding	0	9	2	41	0	0	0	0	17	0	0	0	2	2	0	0	0	0	0	0	0	9	22
AFLA_001647	gene-AFLA_001647	rna-gnl|WGS:AAIH|mRNA1685	protein_coding	0	1	0	35	0	0	0	0	7	0	0	0	0	0	0	0	0	0	0	0	0	1	28
AFLA_001648	gene-AFLA_001648	rna-gnl|WGS:AAIH|mRNA1686	protein_coding	0	0	2	31	0	0	0	0	21	0	0	0	1	2	0	0	0	0	0	0	0	0	9
AFLA_001649	gene-AFLA_001649	rna-gnl|WGS:AAIH|mRNA1687	protein_coding	0	0	1	27	0	0	0	0	5	0	0	0	0	1	0	0	0	0	0	0	0	0	22
AFLA_001650	gene-AFLA_001650	rna-gnl|WGS:AAIH|mRNA1688	protein_coding	0	0	0	32	0	0	0	0	25	0	0	0	1	0	0	0	0	0	0	0	0	0	6
AFLA_001651	gene-AFLA_001651	rna-gnl|WGS:AAIH|mRNA1689	protein_coding	0	0	1	38	0	0	0	0	9	0	0	0	0	1	0	0	0	0	0	0	0	0	29
AFLA_001652	gene-AFLA_001652	rna-gnl|WGS:AAIH|mRNA1690	protein_coding	0	5	3	37	0	0	0	0	16	0	0	0	2	3	0	0	0	0	0	0	0	5	19
AFLA_001653	gene-AFLA_001653	rna-gnl|WGS:AAIH|mRNA1691	protein_coding	0	2	1	44	0	0	0	0	14	0	0	0	1	1	0	0	0	0	0	0	0	2	29
AFLA_001654	gene-AFLA_001654	rna-gnl|WGS:AAIH|mRNA1692	protein_coding	1	3	2	38	0	0	0	0	20	0	0	0	0	2	0	0	0	0	1	0	0	3	18
AFLA_001655	gene-AFLA_001655	rna-gnl|WGS:AAIH|mRNA1693	protein_coding	0	0	1	33	0	0	0	0	17	0	0	0	2	1	0	0	0	0	0	0	0	0	14
AFLA_001656	gene-AFLA_001656	rna-gnl|WGS:AAIH|mRNA1694	protein_coding	0	2	0	28	0	0	0	0	10	0	0	0	1	0	0	0	0	0	0	0	0	2	17
AFLA_001657	gene-AFLA_001657	rna-gnl|WGS:AAIH|mRNA1695	protein_coding	0	2	1	25	0	0	0	0	20	0	0	0	0	1	0	0	0	0	0	0	0	2	5
AFLA_001658	gene-AFLA_001658	rna-gnl|WGS:AAIH|mRNA1696	protein_coding	0	0	0	26	0	0	0	0	8	0	0	0	0	0	0	0	0	0	0	0	0	0	18
AFLA_001659	gene-AFLA_001659	rna-gnl|WGS:AAIH|mRNA1697	protein_coding	0	0	0	18	0	0	0	0	9	0	0	0	0	0	0	0	0	0	0	0	0	0	9
AFLA_001660	gene-AFLA_001660	rna-gnl|WGS:AAIH|mRNA1698	protein_coding	0	1	1	13	0	0	0	0	5	0	0	0	2	1	0	0	0	0	0	0	0	1	6
AFLA_001661	gene-AFLA_001661	rna-gnl|WGS:AAIH|mRNA1699	protein_coding	0	0	0	23	0	0	0	0	12	0	0	0	1	0	0	0	0	0	0	0	0	0	10
AFLA_001662	gene-AFLA_001662	rna-gnl|WGS:AAIH|mRNA1700	protein_coding	0	1	2	15	0	0	0	0	5	0	0	0	0	2	0	0	0	0	0	0	0	1	10
AFLA_001663	gene-AFLA_001663	rna-gnl|WGS:AAIH|mRNA1701	protein_coding	0	1	0	17	0	0	0	0	4	0	0	0	0	0	0	0	0	0	0	0	0	1	13
AFLA_001664	gene-AFLA_001664	rna-gnl|WGS:AAIH|mRNA1702	protein_coding	0	1	0	9	0	0	0	0	2	0	0	0	0	0	0	0	1	0	0	0	0	1	7
AFLA_001665	gene-AFLA_001665	rna-gnl|WGS:AAIH|mRNA1703	protein_coding	0	1	0	12	0	0	0	0	6	0	0	0	1	0	0	0	0	0	0	0	0	1	5
AFLA_001665	gene-AFLA_001665	rna-gnl|WGS:AAIH|mRNA1705	protein_coding	0	0	0	9	0	0	0	0	6	0	0	0	0	0	0	0	0	0	0	0	0	0	3
AFLA_001666	gene-AFLA_001666	rna-gnl|WGS:AAIH|mRNA1704	protein_coding	0	0	0	10	0	0	0	0	5	0	0	0	0	0	0	0	0	0	0	0	0	0	5
AFLA_001667	gene-AFLA_001667	rna-gnl|WGS:AAIH|mRNA1706	protein_coding	2	1	2	4	0	0	0	0	1	0	2	0	0	2	0	0	0	0	0	0	0	1	3
AFLA_001668	gene-AFLA_001668	rna-gnl|WGS:AAIH|mRNA1707	protein_coding	0	0	1	11	0	0	0	0	6	0	0	0	0	1	0	0	0	0	0	0	0	0	5
AFLA_001669	gene-AFLA_001669	rna-gnl|WGS:AAIH|mRNA1708	protein_coding	0	1	1	8	0	0	0	0	4	0	0	0	0	1	0	0	0	0	0	0	0	1	4
AFLA_001669	gene-AFLA_001669	rna-gnl|WGS:AAIH|mRNA1709	protein_coding	0	1	0	9	0	0	0	0	4	0	0	0	0	0	0	0	0	0	0	0	0	1	5
AFLA_001670	gene-AFLA_001670	rna-gnl|WGS:AAIH|mRNA1710	protein_coding	0	2	0	11	0	0	0	0	5	0	0	0	0	0	0	0	0	0	0	0	0	2	6
AFLA_001671	gene-AFLA_001671	rna-gnl|WGS:AAIH|mRNA1711	protein_coding	0	0	0	9	0	0	0	0	4	0	0	0	0	0	0	0	0	0	0	0	0	0	5
AFLA_001672	gene-AFLA_001672	rna-gnl|WGS:AAIH|mRNA1712	protein_coding	0	0	0	12	0	0	0	0	5	0	0	0	0	0	0	0	0	0	0	0	0	0	7
AFLA_001673	gene-AFLA_001673	rna-gnl|WGS:AAIH|mRNA1713	protein_coding	0	0	0	11	0	0	0	0	7	0	0	0	0	0	0	0	0	0	0	0	0	0	4
AFLA_001674	gene-AFLA_001674	rna-gnl|WGS:AAIH|mRNA1714	protein_coding	0	0	1	15	0	0	0	0	5	0	0	0	0	1	0	0	0	0	0	0	0	0	10
AFLA_001675	gene-AFLA_001675	rna-gnl|WGS:AAIH|mRNA1715	protein_coding	0	1	2	14	0	0	0	0	7	0	0	0	0	2	0	0	0	0	0	0	0	1	7
AFLA_001676	gene-AFLA_001676	rna-gnl|WGS:AAIH|mRNA1716	protein_coding	0	1	0	14	0	0	0	0	9	0	0	0	0	0	0	0	0	0	0	0	0	1	5
AFLA_001677	gene-AFLA_001677	rna-gnl|WGS:AAIH|mRNA1717	protein_coding	0	0	0	14	0	0	0	0	8	0	0	0	0	0	0	0	0	0	0	0	0	0	6
AFLA_001678	gene-AFLA_001678	rna-gnl|WGS:AAIH|mRNA1718	protein_coding	0	0	0	14	0	0	0	0	4	0	0	0	2	0	0	0	0	0	0	0	0	0	8
AFLA_001679	gene-AFLA_001679	rna-gnl|WGS:AAIH|mRNA1719	protein_coding	0	0	1	12	0	0	0	0	9	0	0	0	0	1	0	0	0	0	0	0	0	0	3
AFLA_001680	gene-AFLA_001680	rna-gnl|WGS:AAIH|mRNA1720	protein_coding	0	0	0	9	0	0	0	0	6	0	0	0	0	0	0	0	0	0	0	0	0	0	3
AFLA_001681	gene-AFLA_001681	rna-gnl|WGS:AAIH|mRNA1721	protein_coding	0	1	0	11	0	0	0	0	5	0	0	0	0	0	0	0	0	0	0	0	0	1	6
AFLA_001682	gene-AFLA_001682	rna-gnl|WGS:AAIH|mRNA1722	protein_coding	0	0	0	11	0	0	0	0	6	0	0	0	0	0	0	0	0	0	0	0	0	0	5
AFLA_001683	gene-AFLA_001683	rna-gnl|WGS:AAIH|mRNA1723	protein_coding	0	1	0	14	0	0	0	0	10	0	0	0	0	0	0	0	0	0	0	0	0	1	4
AFLA_001684	gene-AFLA_001684	rna-gnl|WGS:AAIH|mRNA1724	protein_coding	0	3	3	13	0	0	0	0	7	0	0	0	1	3	0	0	0	0	0	0	0	3	5
AFLA_001685	gene-AFLA_001685	rna-gnl|WGS:AAIH|mRNA1725	protein_coding	0	0	2	17	0	0	0	0	9	0	0	0	0	2	0	0	0	0	0	0	0	0	8
AFLA_001686	gene-AFLA_001686	rna-gnl|WGS:AAIH|mRNA1726	protein_coding	0	0	0	19	0	0	0	0	9	0	0	0	0	0	0	0	0	0	0	0	0	0	10
AFLA_001687	gene-AFLA_001687	rna-gnl|WGS:AAIH|mRNA1727	protein_coding	0	1	0	18	0	0	0	0	9	0	0	0	2	0	0	0	0	0	0	0	0	1	7
AFLA_001688	gene-AFLA_001688	rna-gnl|WGS:AAIH|mRNA1728	protein_coding	0	0	1	12	0	0	0	0	4	0	0	0	0	1	0	0	0	0	0	0	0	0	8
AFLA_001689	gene-AFLA_001689	rna-gnl|WGS:AAIH|mRNA1729	protein_coding	0	0	0	15	0	0	0	0	9	0	0	0	0	0	0	0	0	0	0	0	0	0	6
AFLA_001690	gene-AFLA_001690	rna-gnl|WGS:AAIH|mRNA1730	protein_coding	0	0	1	12	0	0	0	0	4	0	0	0	1	1	0	0	0	0	0	0	0	0	7
AFLA_001691	gene-AFLA_001691	rna-gnl|WGS:AAIH|mRNA1731	protein_coding	0	0	1	11	0	0	0	0	7	0	0	0	0	1	0	0	0	0	0	0	0	0	4
AFLA_001692	gene-AFLA_001692	rna-gnl|WGS:AAIH|mRNA1732	protein_coding	0	0	0	10	0	0	0	0	5	0	0	0	0	0	0	0	0	0	0	0	0	0	5
AFLA_001693	gene-AFLA_001693	rna-gnl|WGS:AAIH|mRNA1733	protein_coding	0	1	0	13	0	0	0	0	5	0	0	0	0	0	0	0	0	0	0	0	0	1	8
AFLA_001694	gene-AFLA_001694	rna-gnl|WGS:AAIH|mRNA1734	protein_coding	0	2	0	150	0	0	0	0	142	0	0	0	0	0	0	0	0	0	0	0	0	2	8
AFLA_001695	gene-AFLA_001695	rna-gnl|WGS:AAIH|mRNA1735	protein_coding	0	0	0	145	0	0	0	0	5	0	0	0	0	0	0	0	0	0	0	0	0	0	140
AFLA_001696	gene-AFLA_001696	rna-gnl|WGS:AAIH|mRNA1736	protein_coding	0	0	1	143	0	0	0	0	4	0	0	0	0	1	0	0	0	0	0	0	0	0	139
AFLA_001697	gene-AFLA_001697	rna-gnl|WGS:AAIH|mRNA1737	protein_coding	0	0	0	41	0	0	0	0	17	0	0	0	0	0	0	0	0	0	0	0	0	0	24
AFLA_001698	gene-AFLA_001698	rna-gnl|WGS:AAIH|mRNA1738	protein_coding	0	1	1	43	0	0	0	0	24	0	0	0	5	1	0	0	1	0	0	0	0	0	15
AFLA_001699	gene-AFLA_001699	rna-gnl|WGS:AAIH|mRNA1739	protein_coding	0	0	2	66	0	0	0	0	14	0	0	0	0	2	0	0	0	0	0	0	0	0	52
AFLA_001700	gene-AFLA_001700	rna-gnl|WGS:AAIH|mRNA1740	protein_coding	1	4	4	66	0	0	0	0	54	0	0	0	0	4	0	0	0	0	1	0	0	4	12
AFLA_001701	gene-AFLA_001701	rna-gnl|WGS:AAIH|mRNA1741	protein_coding	0	1	1	31	0	0	0	0	15	0	0	0	0	1	0	0	0	0	0	0	0	1	16
AFLA_001702	gene-AFLA_001702	rna-gnl|WGS:AAIH|mRNA1742	protein_coding	0	0	1	31	0	0	0	0	15	0	0	0	0	1	0	0	0	0	0	0	0	0	16
AFLA_001703	gene-AFLA_001703	rna-gnl|WGS:AAIH|mRNA1743	protein_coding	0	0	3	27	0	0	0	0	13	0	0	0	0	3	0	0	0	0	0	0	0	0	14
AFLA_001704	gene-AFLA_001704	rna-gnl|WGS:AAIH|mRNA1744	protein_coding	0	0	1	27	0	0	0	0	10	0	0	0	1	1	0	0	0	0	0	0	0	0	16
AFLA_001705	gene-AFLA_001705	rna-gnl|WGS:AAIH|mRNA1745	protein_coding	0	2	4	51	0	0	0	0	38	0	0	0	1	4	0	0	1	0	0	0	0	2	12
AFLA_001706	gene-AFLA_001706	rna-gnl|WGS:AAIH|mRNA1746	protein_coding	0	5	0	100	0	0	0	0	16	0	0	0	0	0	0	0	0	0	0	0	0	5	84
AFLA_001707	gene-AFLA_001707	rna-gnl|WGS:AAIH|mRNA1747	protein_coding	1	6	11	105	0	0	0	0	36	0	0	0	4	11	0	0	2	0	0	1	0	6	65
AFLA_001708	gene-AFLA_001708	rna-gnl|WGS:AAIH|mRNA1748	protein_coding	0	1	1	138	0	0	0	0	53	0	0	0	0	1	0	0	0	0	0	0	0	1	85
AFLA_001709	gene-AFLA_001709	rna-gnl|WGS:AAIH|mRNA1749	protein_coding	0	5	4	155	0	0	0	0	70	0	0	0	0	4	0	0	0	0	0	0	0	5	85
AFLA_001710	gene-AFLA_001710	rna-gnl|WGS:AAIH|mRNA1750	protein_coding	0	12	7	107	0	0	0	0	43	0	0	0	0	7	0	0	0	0	0	0	0	12	64
AFLA_001710	gene-AFLA_001710	rna-gnl|WGS:AAIH|mRNA1752	protein_coding	0	5	2	80	0	0	0	0	43	0	0	0	0	2	0	0	0	0	0	0	0	5	37
AFLA_001711	gene-AFLA_001711	rna-gnl|WGS:AAIH|mRNA1751	protein_coding	1	0	2	97	0	0	0	0	45	0	0	0	6	2	0	1	0	0	0	0	0	0	47
AFLA_001712	gene-AFLA_001712	rna-gnl|WGS:AAIH|mRNA1753	protein_coding	1	6	9	72	0	0	0	0	60	0	0	0	5	9	0	0	3	0	0	1	0	4	9
AFLA_001712	gene-AFLA_001712	rna-gnl|WGS:AAIH|mRNA1754	protein_coding	0	5	10	72	0	0	0	0	63	0	0	0	0	10	0	0	0	0	0	0	0	5	9
AFLA_001713	gene-AFLA_001713	rna-gnl|WGS:AAIH|mRNA1755	protein_coding	0	0	1	67	0	0	0	0	58	0	0	0	0	1	0	0	0	0	0	0	0	0	9
AFLA_001714	gene-AFLA_001714	rna-gnl|WGS:AAIH|mRNA1756	protein_coding	0	1	2	39	0	0	0	0	18	0	0	0	1	2	0	0	0	0	0	0	0	1	20
AFLA_001715	gene-AFLA_001715	rna-gnl|WGS:AAIH|mRNA1757	protein_coding	0	0	0	58	0	0	0	0	9	0	0	0	0	0	0	0	0	0	0	0	0	0	49
AFLA_001716	gene-AFLA_001716	rna-gnl|WGS:AAIH|mRNA1758	protein_coding	0	0	0	61	0	0	0	0	51	0	0	0	1	0	0	0	0	0	0	0	0	0	9
AFLA_001717	gene-AFLA_001717	rna-gnl|WGS:AAIH|mRNA1759	protein_coding	0	3	1	64	0	0	0	0	60	0	0	0	0	1	0	0	0	0	0	0	0	3	4
AFLA_001718	gene-AFLA_001718	rna-gnl|WGS:AAIH|mRNA1760	protein_coding	0	0	2	67	0	0	0	0	18	0	0	0	2	2	0	0	0	0	0	0	0	0	47
AFLA_001719	gene-AFLA_001719	rna-gnl|WGS:AAIH|mRNA1761	protein_coding	0	0	1	72	0	0	0	0	51	0	0	0	1	1	0	0	0	0	0	0	0	0	20
AFLA_001720	gene-AFLA_001720	rna-gnl|WGS:AAIH|mRNA1762	protein_coding	0	1	4	73	0	0	0	0	52	0	0	0	0	4	0	0	0	0	0	0	0	1	21
AFLA_001721	gene-AFLA_001721	rna-gnl|WGS:AAIH|mRNA1763	protein_coding	0	1	1	45	0	0	0	0	25	0	0	0	0	1	0	0	0	0	0	0	0	1	20
AFLA_001722	gene-AFLA_001722	rna-gnl|WGS:AAIH|mRNA1764	protein_coding	0	0	0	45	0	0	0	0	26	0	0	0	0	0	0	0	0	0	0	0	0	0	19
AFLA_001723	gene-AFLA_001723	rna-gnl|WGS:AAIH|mRNA1765	protein_coding	0	6	1	55	0	0	0	0	27	0	0	0	8	1	0	0	2	0	0	0	0	5	21
AFLA_001724	gene-AFLA_001724	rna-gnl|WGS:AAIH|mRNA1766	protein_coding	0	0	1	73	0	0	0	0	27	0	0	0	0	1	0	0	0	0	0	0	0	0	46
AFLA_001725	gene-AFLA_001725	rna-gnl|WGS:AAIH|mRNA1767	protein_coding	0	9	5	64	0	0	0	0	28	0	0	0	1	5	0	0	0	0	0	0	0	9	35
AFLA_001726	gene-AFLA_001726	rna-gnl|WGS:AAIH|mRNA1768	protein_coding	0	0	1	69	0	0	0	0	22	0	0	0	3	1	0	0	0	0	0	0	0	0	44
AFLA_001726	gene-AFLA_001726	rna-gnl|WGS:AAIH|mRNA1769	protein_coding	0	0	1	69	0	0	0	0	22	0	0	0	0	1	0	0	0	0	0	0	0	0	47
AFLA_001727	gene-AFLA_001727	rna-gnl|WGS:AAIH|mRNA1770	protein_coding	0	0	5	64	0	0	0	0	21	0	0	0	0	5	0	0	0	0	0	0	0	0	43
AFLA_001728	gene-AFLA_001728	rna-gnl|WGS:AAIH|mRNA1771	protein_coding	0	0	2	60	0	0	0	0	19	0	0	0	0	2	0	0	0	0	0	0	0	0	41
AFLA_001729	gene-AFLA_001729	rna-gnl|WGS:AAIH|mRNA1772	protein_coding	0	3	1	59	0	0	0	0	41	0	0	0	2	1	0	0	1	0	0	0	0	2	17
AFLA_001730	gene-AFLA_001730	rna-gnl|WGS:AAIH|mRNA1773	protein_coding	0	4	2	36	0	0	0	0	17	0	0	0	0	2	0	0	0	0	0	0	0	4	19
AFLA_001731	gene-AFLA_001731	rna-gnl|WGS:AAIH|mRNA1774	protein_coding	0	1	0	50	0	0	0	0	27	0	0	0	3	0	0	0	0	0	0	0	0	1	20
AFLA_001732	gene-AFLA_001732	rna-gnl|WGS:AAIH|mRNA1775	protein_coding	0	3	0	59	0	0	0	0	43	0	0	0	0	0	0	0	0	0	0	0	0	3	16
AFLA_001733	gene-AFLA_001733	rna-gnl|WGS:AAIH|mRNA1776	protein_coding	1	2	4	63	0	0	0	0	17	0	0	0	3	4	0	0	1	0	1	0	0	1	44
AFLA_001734	gene-AFLA_001734	rna-gnl|WGS:AAIH|mRNA1777	protein_coding	0	5	0	86	0	0	0	0	35	0	0	0	0	0	0	0	0	0	0	0	0	5	51
AFLA_001735	gene-AFLA_001735	rna-gnl|WGS:AAIH|mRNA1778	protein_coding	0	7	9	91	0	0	0	0	50	0	0	0	1	9	0	0	1	0	0	0	0	7	40
AFLA_001736	gene-AFLA_001736	rna-gnl|WGS:AAIH|mRNA1779	protein_coding	0	1	0	95	0	0	0	0	66	0	0	0	0	0	0	0	0	0	0	0	0	1	29
AFLA_001737	gene-AFLA_001737	rna-gnl|WGS:AAIH|mRNA1780	protein_coding	0	6	3	95	0	0	0	0	42	0	0	0	0	3	0	0	0	0	0	0	0	6	53
AFLA_001738	gene-AFLA_001738	rna-gnl|WGS:AAIH|mRNA1781	protein_coding	0	13	1	117	0	0	0	0	77	0	0	0	0	1	0	0	0	0	0	0	0	13	40
AFLA_001739	gene-AFLA_001739	rna-gnl|WGS:AAIH|mRNA1782	protein_coding	1	1	3	116	0	0	0	0	79	0	1	0	0	3	0	0	0	0	0	0	0	1	37
AFLA_001740	gene-AFLA_001740	rna-gnl|WGS:AAIH|mRNA1783	protein_coding	0	13	11	110	0	0	0	0	68	0	0	0	0	11	0	0	0	0	0	0	0	13	42
AFLA_001741	gene-AFLA_001741	rna-gnl|WGS:AAIH|mRNA1784	protein_coding	0	10	4	129	0	0	0	0	79	0	0	0	9	4	0	0	1	0	0	0	0	9	42
AFLA_001742	gene-AFLA_001742	rna-gnl|WGS:AAIH|mRNA1785	protein_coding	0	9	3	174	0	0	0	0	69	0	0	0	8	3	0	0	3	0	0	0	0	7	99
AFLA_001743	gene-AFLA_001743	rna-gnl|WGS:AAIH|mRNA1786	protein_coding	0	1	0	172	0	0	0	0	43	0	0	0	0	0	0	0	0	0	0	0	0	1	129
AFLA_001744	gene-AFLA_001744	rna-gnl|WGS:AAIH|mRNA1787	protein_coding	4	32	13	116	0	0	0	0	46	0	3	0	3	13	0	0	0	0	1	0	0	32	67
AFLA_001745	gene-AFLA_001745	rna-gnl|WGS:AAIH|mRNA1788	protein_coding	6	15	21	106	0	0	0	0	19	0	5	0	0	21	0	0	0	0	1	0	0	15	87
AFLA_001746	gene-AFLA_001746	rna-gnl|WGS:AAIH|mRNA1789	protein_coding	1	0	1	149	0	0	0	0	129	0	1	0	0	1	0	0	0	0	0	0	0	0	20
AFLA_001747	gene-AFLA_001747	rna-gnl|WGS:AAIH|mRNA1790	protein_coding	0	2	0	148	0	0	0	0	126	0	0	0	0	0	0	0	0	0	0	0	0	2	22
AFLA_001748	gene-AFLA_001748	rna-gnl|WGS:AAIH|mRNA1791	protein_coding	1	3	4	68	0	0	0	0	23	0	1	0	0	4	0	0	0	0	0	0	0	3	45
AFLA_001749	gene-AFLA_001749	rna-gnl|WGS:AAIH|mRNA1792	protein_coding	0	1	2	76	0	0	0	0	23	0	0	0	2	2	0	0	0	0	0	0	0	1	51
AFLA_001750	gene-AFLA_001750	rna-gnl|WGS:AAIH|mRNA1793	protein_coding	0	0	0	73	0	0	0	0	22	0	0	0	0	0	0	0	0	0	0	0	0	0	51
AFLA_001751	gene-AFLA_001751	rna-gnl|WGS:AAIH|mRNA1794	protein_coding	4	10	10	55	0	0	0	0	24	0	4	0	2	10	0	0	0	0	0	0	0	10	29
AFLA_001752	gene-AFLA_001752	rna-gnl|WGS:AAIH|mRNA1795	protein_coding	1	6	3	96	0	0	0	0	47	0	0	0	5	3	0	0	1	0	1	0	0	5	45
AFLA_001753	gene-AFLA_001753	rna-gnl|WGS:AAIH|mRNA1796	protein_coding	0	8	5	104	0	0	0	0	52	0	0	0	1	5	0	0	0	0	0	0	0	8	51
AFLA_001754	gene-AFLA_001754	rna-gnl|WGS:AAIH|mRNA1797	protein_coding	0	3	0	92	0	0	0	0	45	0	0	0	0	0	0	0	0	0	0	0	0	3	47
AFLA_001755	gene-AFLA_001755	rna-gnl|WGS:AAIH|mRNA1798	protein_coding	0	5	0	182	0	0	0	0	131	0	0	0	2	0	0	0	0	0	0	0	0	5	49
AFLA_001756	gene-AFLA_001756	rna-gnl|WGS:AAIH|mRNA1799	protein_coding	1	17	29	122	0	0	0	0	88	0	1	0	0	29	0	0	0	0	0	0	0	17	34
AFLA_001757	gene-AFLA_001757	rna-gnl|WGS:AAIH|mRNA1800	protein_coding	1	3	3	170	0	0	0	0	51	0	1	0	2	3	0	0	0	0	0	0	0	3	117
AFLA_001758	gene-AFLA_001758	rna-gnl|WGS:AAIH|mRNA1801	protein_coding	0	17	3	125	0	0	0	0	37	0	0	0	0	3	0	0	0	0	0	0	0	17	88
AFLA_001759	gene-AFLA_001759	rna-gnl|WGS:AAIH|mRNA1802	protein_coding	0	2	3	61	0	0	0	0	49	0	0	0	0	3	0	0	0	0	0	0	0	2	12
AFLA_001760	gene-AFLA_001760	rna-gnl|WGS:AAIH|mRNA1803	protein_coding	0	2	2	58	0	0	0	0	51	0	0	0	0	2	0	0	0	0	0	0	0	2	7
AFLA_001761	gene-AFLA_001761	rna-gnl|WGS:AAIH|mRNA1804	protein_coding	0	1	0	70	0	0	0	0	42	0	0	0	0	0	0	0	0	0	0	0	0	1	28
AFLA_001762	gene-AFLA_001762	rna-gnl|WGS:AAIH|mRNA1805	protein_coding	1	0	2	38	0	0	0	0	7	0	0	0	0	2	0	0	2	0	1	0	0	0	31
AFLA_001763	gene-AFLA_001763	rna-gnl|WGS:AAIH|mRNA1806	protein_coding	0	2	3	54	0	0	0	0	33	0	0	0	2	3	0	0	0	0	0	0	0	2	19
AFLA_001764	gene-AFLA_001764	rna-gnl|WGS:AAIH|mRNA1807	protein_coding	0	3	0	69	0	0	0	0	28	0	0	0	0	0	0	0	0	0	0	0	0	3	41
AFLA_001765	gene-AFLA_001765	rna-gnl|WGS:AAIH|mRNA1808	protein_coding	0	5	1	78	0	0	0	0	41	0	0	0	6	1	0	0	0	0	0	0	0	5	31
AFLA_001766	gene-AFLA_001766	rna-gnl|WGS:AAIH|mRNA1809	protein_coding	0	4	5	67	0	0	0	0	33	0	0	0	0	5	0	0	0	0	0	0	0	4	34
AFLA_001767	gene-AFLA_001767	rna-gnl|WGS:AAIH|mRNA1810	protein_coding	0	5	5	77	0	0	0	0	32	0	0	0	5	5	0	0	1	0	0	0	0	4	41
AFLA_001768	gene-AFLA_001768	rna-gnl|WGS:AAIH|mRNA1811	protein_coding	0	4	1	122	0	0	0	0	38	0	0	0	0	1	0	0	0	0	0	0	0	4	84
AFLA_001769	gene-AFLA_001769	rna-gnl|WGS:AAIH|mRNA1812	protein_coding	1	7	3	125	0	0	0	0	38	0	0	0	5	3	0	0	3	1	0	0	0	4	85
AFLA_001770	gene-AFLA_001770	rna-gnl|WGS:AAIH|mRNA1813	protein_coding	0	1	0	127	0	0	0	0	38	0	0	0	5	0	0	0	0	0	0	0	0	1	84
AFLA_001770	gene-AFLA_001770	rna-gnl|WGS:AAIH|mRNA1814	protein_coding	0	1	0	125	0	0	0	0	38	0	0	0	1	0	0	0	0	0	0	0	0	1	86
AFLA_001771	gene-AFLA_001771	rna-gnl|WGS:AAIH|mRNA1815	protein_coding	0	3	2	111	0	0	0	0	88	0	0	0	1	2	0	0	0	0	0	0	0	3	22
AFLA_001772	gene-AFLA_001772	rna-gnl|WGS:AAIH|mRNA1816	protein_coding	0	2	1	56	0	0	0	0	18	0	0	0	3	1	0	0	1	0	0	0	0	1	36
AFLA_001773	gene-AFLA_001773	rna-gnl|WGS:AAIH|mRNA1817	protein_coding	0	2	1	70	0	0	0	0	32	0	0	0	0	1	0	0	0	0	0	0	0	2	38
AFLA_001774	gene-AFLA_001774	rna-gnl|WGS:AAIH|mRNA1818	protein_coding	0	0	0	86	0	0	0	0	24	0	0	0	3	0	0	0	0	0	0	0	0	0	59
AFLA_001775	gene-AFLA_001775	rna-gnl|WGS:AAIH|mRNA1819	protein_coding	0	0	0	92	0	0	0	0	22	0	0	0	0	0	0	0	0	0	0	0	0	0	70
AFLA_001776	gene-AFLA_001776	rna-gnl|WGS:AAIH|mRNA1820	protein_coding	0	7	5	92	0	0	0	0	15	0	0	0	0	5	0	0	0	0	0	0	0	7	77
AFLA_001777	gene-AFLA_001777	rna-gnl|WGS:AAIH|mRNA1821	protein_coding	0	3	2	88	0	0	0	0	71	0	0	0	0	2	0	0	0	0	0	0	0	3	17
AFLA_001778	gene-AFLA_001778	rna-gnl|WGS:AAIH|mRNA1822	protein_coding	1	8	3	124	0	0	0	0	68	0	0	0	0	3	0	0	0	1	0	0	0	8	56
AFLA_001779	gene-AFLA_001779	rna-gnl|WGS:AAIH|mRNA1823	protein_coding	0	9	1	263	0	0	0	0	188	0	0	0	1	1	0	0	1	0	0	0	0	9	74
AFLA_001780	gene-AFLA_001780	rna-gnl|WGS:AAIH|mRNA1824	protein_coding	0	9	17	271	0	0	0	0	200	0	0	0	0	17	0	0	0	0	0	0	0	9	71
AFLA_001781	gene-AFLA_001781	rna-gnl|WGS:AAIH|mRNA1825	protein_coding	2	64	27	229	0	0	0	0	73	0	2	0	66	27	0	0	17	0	0	0	0	52	102
AFLA_001782	gene-AFLA_001782	rna-gnl|WGS:AAIH|mRNA1826	protein_coding	8	6	7	237	0	1	0	0	35	0	7	0	4	6	0	1	4	0	0	1	0	6	199
AFLA_001783	gene-AFLA_001783	rna-gnl|WGS:AAIH|mRNA1827	protein_coding	0	0	0	68	0	0	0	0	65	0	0	0	0	0	0	0	0	0	0	0	0	0	3
AFLA_001784	gene-AFLA_001784	rna-gnl|WGS:AAIH|mRNA1828	protein_coding	1	0	0	2	0	0	0	0	2	0	1	0	0	0	0	0	0	0	0	0	0	0	0
AFLA_001785	gene-AFLA_001785	rna-gnl|WGS:AAIH|mRNA1829	protein_coding	0	0	0	3	0	0	0	0	3	0	0	0	0	0	0	0	0	0	0	0	0	0	0
AFLA_001788	gene-AFLA_001788	rna-gnl|WGS:AAIH|mRNA1833	protein_coding	0	0	0	49	0	0	0	0	0	0	0	0	0	0	0	0	0	0	0	0	0	0	49
AFLA_001789	gene-AFLA_001789	rna-gnl|WGS:AAIH|mRNA1834	protein_coding	0	0	0	82	0	0	0	0	82	0	0	0	0	0	0	0	0	0	0	0	0	0	0
AFLA_001790	gene-AFLA_001790	rna-gnl|WGS:AAIH|mRNA1835	protein_coding	0	0	0	133	0	0	0	0	133	0	0	0	0	0	0	0	0	0	0	0	0	0	0
AFLA_001791	gene-AFLA_001791	rna-gnl|WGS:AAIH|mRNA1836	protein_coding	3	30	9	114	0	0	0	0	0	0	3	0	36	9	0	0	8	0	0	0	0	23	85
AFLA_001792	gene-AFLA_001792	rna-gnl|WGS:AAIH|mRNA1837	protein_coding	2	11	3	146	0	0	0	0	29	0	2	0	6	3	0	0	3	0	0	0	0	9	113
AFLA_001793	gene-AFLA_001793	rna-gnl|WGS:AAIH|mRNA1838	protein_coding	0	3	2	164	0	0	0	0	133	0	0	0	1	2	0	0	0	0	0	0	0	3	30
AFLA_001794	gene-AFLA_001794	rna-gnl|WGS:AAIH|mRNA1839	protein_coding	0	1	1	111	0	0	0	0	14	0	0	0	1	1	0	0	0	0	0	0	0	1	96
AFLA_001795	gene-AFLA_001795	rna-gnl|WGS:AAIH|mRNA1840	protein_coding	0	5	0	35	0	0	0	0	25	0	0	0	0	0	0	0	0	0	0	0	0	5	10
AFLA_001796	gene-AFLA_001796	rna-gnl|WGS:AAIH|mRNA1841	protein_coding	0	0	0	46	0	0	0	0	31	0	0	0	2	0	0	0	0	0	0	0	0	0	13
AFLA_001797	gene-AFLA_001797	rna-gnl|WGS:AAIH|mRNA1842	protein_coding	0	1	0	51	0	0	0	0	28	0	0	0	2	0	0	0	0	0	0	0	0	1	21
AFLA_001798	gene-AFLA_001798	rna-gnl|WGS:AAIH|mRNA1843	protein_coding	0	1	0	33	0	0	0	0	18	0	0	0	1	0	0	0	1	0	0	0	0	0	15
AFLA_001799	gene-AFLA_001799	rna-gnl|WGS:AAIH|mRNA1844	protein_coding	0	4	1	30	0	0	0	0	8	0	0	0	1	1	0	0	0	0	0	0	0	4	21
AFLA_001800	gene-AFLA_001800	rna-gnl|WGS:AAIH|mRNA1845	protein_coding	0	0	0	21	0	0	0	0	18	0	0	0	0	0	0	0	0	0	0	0	0	0	3
AFLA_001801	gene-AFLA_001801	rna-gnl|WGS:AAIH|mRNA1846	protein_coding	0	0	0	20	0	0	0	0	15	0	0	0	0	0	0	0	0	0	0	0	0	0	5
AFLA_001802	gene-AFLA_001802	rna-gnl|WGS:AAIH|mRNA1847	protein_coding	0	1	2	18	0	0	0	0	9	0	0	0	0	2	0	0	0	0	0	0	0	1	9
AFLA_001803	gene-AFLA_001803	rna-gnl|WGS:AAIH|mRNA1848	protein_coding	0	0	0	57	0	0	0	0	51	0	0	0	0	0	0	0	0	0	0	0	0	0	6
AFLA_001804	gene-AFLA_001804	rna-gnl|WGS:AAIH|mRNA1849	protein_coding	0	0	0	79	0	0	0	0	73	0	0	0	0	0	0	0	0	0	0	0	0	0	6
AFLA_001805	gene-AFLA_001805	rna-gnl|WGS:AAIH|mRNA1850	protein_coding	0	6	0	81	0	0	0	0	11	0	0	0	0	0	0	0	0	0	0	0	0	6	70
AFLA_001806	gene-AFLA_001806	rna-gnl|WGS:AAIH|mRNA1851	protein_coding	0	3	0	106	0	0	0	0	73	0	0	0	0	0	0	0	0	0	0	0	0	3	33
AFLA_001807	gene-AFLA_001807	rna-gnl|WGS:AAIH|mRNA1852	protein_coding	0	2	0	150	0	0	0	0	91	0	0	0	0	0	0	0	0	0	0	0	0	2	59
AFLA_001808	gene-AFLA_001808	rna-gnl|WGS:AAIH|mRNA1853	protein_coding	0	0	1	150	0	0	0	0	43	0	0	0	0	1	0	0	0	0	0	0	0	0	107
AFLA_001809	gene-AFLA_001809	rna-gnl|WGS:AAIH|mRNA1854	protein_coding	0	4	9	131	0	0	0	0	90	0	0	0	8	9	0	0	0	0	0	0	0	4	33
AFLA_001810	gene-AFLA_001810	rna-gnl|WGS:AAIH|mRNA1855	protein_coding	0	1	1	141	0	0	0	0	35	0	0	0	6	1	0	0	1	0	0	0	0	0	101
AFLA_001811	gene-AFLA_001811	rna-gnl|WGS:AAIH|mRNA1856	protein_coding	0	9	1	138	0	0	0	0	29	0	0	0	2	1	0	0	0	0	0	0	0	9	107
AFLA_001812	gene-AFLA_001812	rna-gnl|WGS:AAIH|mRNA1857	protein_coding	0	9	0	114	0	0	0	0	28	0	0	0	5	0	0	0	0	0	0	0	0	9	81
AFLA_001813	gene-AFLA_001813	rna-gnl|WGS:AAIH|mRNA1858	protein_coding	0	5	5	69	0	0	0	0	33	0	0	0	0	5	0	0	0	0	0	0	0	5	36
AFLA_001814	gene-AFLA_001814	rna-gnl|WGS:AAIH|mRNA1859	protein_coding	0	4	6	46	0	0	0	0	19	0	0	0	0	6	0	0	0	0	0	0	0	4	27
AFLA_001815	gene-AFLA_001815	rna-gnl|WGS:AAIH|mRNA1860	protein_coding	0	0	0	86	0	0	0	0	45	0	0	0	0	0	0	0	0	0	0	0	0	0	41
AFLA_001816	gene-AFLA_001816	rna-gnl|WGS:AAIH|mRNA1861	protein_coding	0	0	0	98	0	0	0	0	34	0	0	0	0	0	0	0	0	0	0	0	0	0	64
AFLA_001817	gene-AFLA_001817	rna-gnl|WGS:AAIH|mRNA1862	protein_coding	0	16	4	65	0	0	0	0	26	0	0	0	0	4	0	0	0	0	0	0	0	16	39
AFLA_001818	gene-AFLA_001818	rna-gnl|WGS:AAIH|mRNA1863	protein_coding	0	9	4	96	0	0	0	0	30	0	0	0	1	4	0	0	0	0	0	0	0	9	65
AFLA_001819	gene-AFLA_001819	rna-gnl|WGS:AAIH|mRNA1864	protein_coding	0	3	2	114	0	0	0	0	52	0	0	0	2	2	0	0	1	0	0	0	0	2	61
AFLA_001820	gene-AFLA_001820	rna-gnl|WGS:AAIH|mRNA1865	protein_coding	0	1	2	93	0	0	0	0	68	0	0	0	2	2	0	0	0	0	0	0	0	1	23
AFLA_001821	gene-AFLA_001821	rna-gnl|WGS:AAIH|mRNA1866	protein_coding	0	6	27	86	0	0	0	0	34	0	0	0	0	27	0	0	0	0	0	0	0	6	52
AFLA_001822	gene-AFLA_001822	rna-gnl|WGS:AAIH|mRNA1867	protein_coding	0	2	4	126	0	0	0	0	61	0	0	0	0	4	0	0	0	0	0	0	0	2	65
AFLA_001823	gene-AFLA_001823	rna-gnl|WGS:AAIH|mRNA1868	protein_coding	0	8	13	135	0	0	0	0	73	0	0	0	3	13	0	0	0	0	0	0	0	8	59
AFLA_001824	gene-AFLA_001824	rna-gnl|WGS:AAIH|mRNA1869	protein_coding	0	10	8	175	0	0	0	0	52	0	0	0	8	8	0	0	2	0	0	0	0	8	117
AFLA_001825	gene-AFLA_001825	rna-gnl|WGS:AAIH|mRNA1870	protein_coding	0	4	2	183	0	0	0	0	61	0	0	0	0	2	0	0	0	0	0	0	0	4	122
AFLA_001826	gene-AFLA_001826	rna-gnl|WGS:AAIH|mRNA1871	protein_coding	0	24	5	164	0	0	0	0	78	0	0	0	2	5	0	0	1	0	0	0	0	23	85
AFLA_001827	gene-AFLA_001827	rna-gnl|WGS:AAIH|mRNA1872	protein_coding	0	11	7	198	0	0	0	0	80	0	0	0	7	7	0	0	3	0	0	0	0	8	114
AFLA_001828	gene-AFLA_001828	rna-gnl|WGS:AAIH|mRNA1873	protein_coding	0	4	3	185	0	0	0	0	110	0	0	0	0	3	0	0	0	0	0	0	0	4	75
AFLA_001829	gene-AFLA_001829	rna-gnl|WGS:AAIH|mRNA1874	protein_coding	0	6	4	184	0	0	0	0	100	0	0	0	2	4	0	0	1	0	0	0	0	5	83
AFLA_001830	gene-AFLA_001830	rna-gnl|WGS:AAIH|mRNA1875	protein_coding	0	2	2	184	0	0	0	0	80	0	0	0	0	2	0	0	0	0	0	0	0	2	104
AFLA_001831	gene-AFLA_001831	rna-gnl|WGS:AAIH|mRNA1876	protein_coding	0	2	2	144	0	0	0	0	82	0	0	0	0	2	0	0	0	0	0	0	0	2	62
AFLA_001832	gene-AFLA_001832	rna-gnl|WGS:AAIH|mRNA1877	protein_coding	0	10	0	123	0	0	0	0	99	0	0	0	0	0	0	0	0	0	0	0	0	10	24
AFLA_001833	gene-AFLA_001833	rna-gnl|WGS:AAIH|mRNA1878	protein_coding	0	0	1	143	0	0	0	0	68	0	0	0	5	1	0	0	0	0	0	0	0	0	70
AFLA_001834	gene-AFLA_001834	rna-gnl|WGS:AAIH|mRNA1879	protein_coding	0	12	0	169	0	0	0	0	143	0	0	0	2	0	0	0	0	0	0	0	0	12	24
AFLA_001835	gene-AFLA_001835	rna-gnl|WGS:AAIH|mRNA1880	protein_coding	4	14	22	181	0	0	0	0	131	0	4	0	5	22	0	0	1	0	0	0	0	13	46
AFLA_001836	gene-AFLA_001836	rna-gnl|WGS:AAIH|mRNA1881	protein_coding	0	3	9	214	0	0	0	0	68	0	0	0	0	9	0	0	0	0	0	0	0	3	146
AFLA_001837	gene-AFLA_001837	rna-gnl|WGS:AAIH|mRNA1882	protein_coding	0	14	7	207	0	0	0	0	147	0	0	0	10	7	0	0	3	0	0	0	0	12	52
AFLA_001838	gene-AFLA_001838	rna-gnl|WGS:AAIH|mRNA1883	protein_coding	0	1	2	128	0	0	0	0	73	0	0	0	0	2	0	0	0	0	0	0	0	1	55
AFLA_001839	gene-AFLA_001839	rna-gnl|WGS:AAIH|mRNA1884	protein_coding	1	1	8	120	0	0	1	0	62	0	0	0	1	7	1	0	2	0	0	0	0	1	58
AFLA_001840	gene-AFLA_001840	rna-gnl|WGS:AAIH|mRNA1885	protein_coding	2	18	20	81	0	0	0	0	49	0	0	0	18	20	0	1	2	0	1	0	0	18	15
AFLA_001840	gene-AFLA_001840	rna-gnl|WGS:AAIH|mRNA1886	protein_coding	0	18	18	78	0	0	0	0	52	0	0	0	4	18	0	0	0	0	0	0	0	18	22
AFLA_001841	gene-AFLA_001841	rna-gnl|WGS:AAIH|mRNA1887	protein_coding	0	2	1	92	0	0	0	0	68	0	0	0	2	1	0	0	0	0	0	0	0	2	22
AFLA_001842	gene-AFLA_001842	rna-gnl|WGS:AAIH|mRNA1888	protein_coding	0	2	0	58	0	0	0	0	21	0	0	0	0	0	0	0	0	0	0	0	0	2	37
AFLA_001843	gene-AFLA_001843	rna-gnl|WGS:AAIH|mRNA1889	protein_coding	0	4	2	69	0	0	0	0	27	0	0	0	0	2	0	0	0	0	0	0	0	4	42
AFLA_001844	gene-AFLA_001844	rna-gnl|WGS:AAIH|mRNA1890	protein_coding	0	0	1	68	0	0	0	0	22	0	0	0	0	1	0	0	0	0	0	0	0	0	46
AFLA_001845	gene-AFLA_001845	rna-gnl|WGS:AAIH|mRNA1891	protein_coding	5	10	2	138	0	0	0	0	98	0	4	0	10	2	0	1	3	0	0	0	0	8	33
AFLA_001846	gene-AFLA_001846	rna-gnl|WGS:AAIH|mRNA1892	protein_coding	0	4	0	157	0	0	0	0	45	0	0	0	2	0	0	0	1	0	0	0	0	3	111
AFLA_001847	gene-AFLA_001847	rna-gnl|WGS:AAIH|mRNA1893	protein_coding	0	3	7	146	0	0	0	0	52	0	0	0	2	7	0	0	0	0	0	0	0	3	92
AFLA_001848	gene-AFLA_001848	rna-gnl|WGS:AAIH|mRNA1894	protein_coding	0	0	2	155	0	0	0	0	98	0	0	0	2	2	0	0	0	0	0	0	0	0	55
AFLA_001849	gene-AFLA_001849	rna-gnl|WGS:AAIH|mRNA1895	protein_coding	0	19	5	173	0	0	0	0	111	0	0	0	6	5	0	0	3	0	0	0	0	17	58
AFLA_001850	gene-AFLA_001850	rna-gnl|WGS:AAIH|mRNA1896	protein_coding	1	15	2	113	0	0	0	0	54	0	1	0	3	2	0	0	0	0	0	0	0	15	56
AFLA_001851	gene-AFLA_001851	rna-gnl|WGS:AAIH|mRNA1897	protein_coding	0	18	1	98	0	0	0	0	59	0	0	0	4	1	0	0	1	0	0	0	0	17	36
AFLA_001852	gene-AFLA_001852	rna-gnl|WGS:AAIH|mRNA1898	protein_coding	0	1	1	98	0	0	0	0	61	0	0	0	3	1	0	0	1	0	0	0	0	0	35
AFLA_001853	gene-AFLA_001853	rna-gnl|WGS:AAIH|mRNA1899	protein_coding	0	0	0	84	0	0	0	0	41	0	0	0	2	0	0	0	0	0	0	0	0	0	41
AFLA_001854	gene-AFLA_001854	rna-gnl|WGS:AAIH|mRNA1900	protein_coding	0	12	5	104	0	0	0	0	69	0	0	0	2	5	0	0	0	0	0	0	0	12	33
AFLA_001855	gene-AFLA_001855	rna-gnl|WGS:AAIH|mRNA1901	protein_coding	0	0	1	121	0	0	0	0	74	0	0	0	2	1	0	0	0	0	0	0	0	0	45
AFLA_001856	gene-AFLA_001856	rna-gnl|WGS:AAIH|mRNA1902	protein_coding	0	17	6	112	0	0	0	0	24	0	0	0	12	6	0	0	1	0	0	0	1	16	76
AFLA_001856	gene-AFLA_001856	rna-gnl|WGS:AAIH|mRNA1903	protein_coding	0	15	5	103	0	0	0	0	24	0	0	0	9	5	0	0	1	0	0	0	1	14	70
AFLA_001857	gene-AFLA_001857	rna-gnl|WGS:AAIH|mRNA1904	protein_coding	0	3	4	81	0	0	0	0	44	0	0	0	0	4	0	0	0	0	0	0	0	3	37
AFLA_001858	gene-AFLA_001858	rna-gnl|WGS:AAIH|mRNA1905	protein_coding	0	6	4	70	0	0	0	0	35	0	0	0	0	4	0	0	0	0	0	0	0	6	35
AFLA_001859	gene-AFLA_001859	rna-gnl|WGS:AAIH|mRNA1906	protein_coding	0	4	1	69	0	0	0	0	34	0	0	0	1	1	0	0	0	0	0	0	0	4	34
AFLA_001860	gene-AFLA_001860	rna-gnl|WGS:AAIH|mRNA1907	protein_coding	0	0	1	88	0	0	0	0	44	0	0	0	2	1	0	0	0	0	0	0	0	0	42
AFLA_001861	gene-AFLA_001861	rna-gnl|WGS:AAIH|mRNA1908	protein_coding	0	15	0	75	0	0	0	0	36	0	0	0	7	0	0	0	2	0	0	0	0	13	34
AFLA_001862	gene-AFLA_001862	rna-gnl|WGS:AAIH|mRNA1909	protein_coding	0	7	1	61	0	0	0	0	35	0	0	0	1	1	0	0	0	0	0	0	0	7	25
AFLA_001863	gene-AFLA_001863	rna-gnl|WGS:AAIH|mRNA1910	protein_coding	1	1	2	63	0	0	0	0	15	0	1	0	0	2	0	0	0	0	0	0	0	1	48
AFLA_001864	gene-AFLA_001864	rna-gnl|WGS:AAIH|mRNA1911	protein_coding	0	1	2	64	0	0	0	0	51	0	0	0	1	2	0	0	0	0	0	0	0	1	12
AFLA_001865	gene-AFLA_001865	rna-gnl|WGS:AAIH|mRNA1912	protein_coding	0	2	2	37	0	0	0	0	6	0	0	0	0	2	0	0	0	0	0	0	0	2	31
AFLA_001866	gene-AFLA_001866	rna-gnl|WGS:AAIH|mRNA1913	protein_coding	0	0	0	27	0	0	0	0	10	0	0	0	0	0	0	0	0	0	0	0	0	0	17
AFLA_001867	gene-AFLA_001867	rna-gnl|WGS:AAIH|mRNA1914	protein_coding	0	0	0	30	0	0	0	0	12	0	0	0	0	0	0	0	0	0	0	0	0	0	18
AFLA_001868	gene-AFLA_001868	rna-gnl|WGS:AAIH|mRNA1915	protein_coding	0	6	2	47	0	0	0	0	5	0	0	0	0	2	0	0	0	0	0	0	0	6	42
AFLA_001869	gene-AFLA_001869	rna-gnl|WGS:AAIH|mRNA1916	protein_coding	1	1	3	51	0	0	0	0	39	0	0	0	0	3	0	0	4	0	0	1	0	1	12
AFLA_001870	gene-AFLA_001870	rna-gnl|WGS:AAIH|mRNA1917	protein_coding	3	7	8	79	0	0	1	0	50	0	1	0	13	7	1	0	0	0	1	0	0	7	17
AFLA_001871	gene-AFLA_001871	rna-gnl|WGS:AAIH|mRNA1918	protein_coding	0	3	0	91	0	0	0	0	42	0	0	0	0	0	0	0	0	0	0	0	0	3	49
AFLA_001872	gene-AFLA_001872	rna-gnl|WGS:AAIH|mRNA1919	protein_coding	0	3	2	87	0	0	0	0	39	0	0	0	0	2	0	0	0	0	0	0	0	3	48
AFLA_001873	gene-AFLA_001873	rna-gnl|WGS:AAIH|mRNA1920	protein_coding	0	19	10	66	0	0	0	0	37	0	0	0	0	10	0	0	0	0	0	0	0	19	29
AFLA_001874	gene-AFLA_001874	rna-gnl|WGS:AAIH|mRNA1921	protein_coding	0	4	2	106	0	0	0	0	56	0	0	0	0	2	0	0	1	0	0	0	1	3	50
AFLA_001875	gene-AFLA_001875	rna-gnl|WGS:AAIH|mRNA1922	protein_coding	1	3	1	128	0	0	0	0	49	0	1	0	0	1	0	0	0	0	1	0	0	3	79
AFLA_001876	gene-AFLA_001876	rna-gnl|WGS:AAIH|mRNA1923	protein_coding	0	3	4	146	0	0	0	0	38	0	0	0	0	4	0	0	0	0	0	0	0	3	108
AFLA_001877	gene-AFLA_001877	rna-gnl|WGS:AAIH|mRNA1924	protein_coding	0	14	8	128	0	0	0	0	56	0	0	0	0	8	0	0	0	0	0	0	0	14	72
AFLA_001878	gene-AFLA_001878	rna-gnl|WGS:AAIH|mRNA1925	protein_coding	0	21	7	119	0	0	0	0	32	0	0	0	16	7	0	0	4	0	0	0	0	18	74
AFLA_001879	gene-AFLA_001879	rna-gnl|WGS:AAIH|mRNA1926	protein_coding	0	5	6	170	0	0	0	0	113	0	0	0	0	6	0	0	0	0	0	0	0	5	57
AFLA_001880	gene-AFLA_001880	rna-gnl|WGS:AAIH|mRNA1927	protein_coding	0	9	2	129	0	0	0	0	82	0	0	0	3	2	0	0	0	0	0	0	0	9	44
AFLA_001881	gene-AFLA_001881	rna-gnl|WGS:AAIH|mRNA1928	protein_coding	0	1	1	80	0	0	0	0	59	0	0	0	0	1	0	0	0	0	0	0	0	1	21
AFLA_001882	gene-AFLA_001882	rna-gnl|WGS:AAIH|mRNA1929	protein_coding	0	0	0	95	0	0	0	0	47	0	0	0	3	0	0	0	0	0	0	0	0	0	45
AFLA_001883	gene-AFLA_001883	rna-gnl|WGS:AAIH|mRNA1930	protein_coding	0	5	0	93	0	0	0	0	49	0	0	0	0	0	0	0	0	0	0	0	0	5	44
AFLA_001884	gene-AFLA_001884	rna-gnl|WGS:AAIH|mRNA1931	protein_coding	0	10	6	43	0	0	0	0	30	0	0	0	0	6	0	0	0	0	0	0	0	10	13
AFLA_001885	gene-AFLA_001885	rna-gnl|WGS:AAIH|mRNA1932	protein_coding	0	1	0	64	0	0	0	0	51	0	0	0	0	0	0	0	0	0	0	0	0	1	13
AFLA_001886	gene-AFLA_001886	rna-gnl|WGS:AAIH|mRNA1933	protein_coding	0	1	3	59	0	0	0	0	47	0	0	0	0	3	0	0	0	0	0	0	0	1	12
AFLA_001887	gene-AFLA_001887	rna-gnl|WGS:AAIH|mRNA1934	protein_coding	1	3	0	43	0	0	0	0	30	0	1	0	0	0	0	0	0	0	0	0	0	3	13
AFLA_001888	gene-AFLA_001888	rna-gnl|WGS:AAIH|mRNA1935	protein_coding	0	0	0	46	0	0	0	0	5	0	0	0	0	0	0	0	0	0	0	0	0	0	41
AFLA_001889	gene-AFLA_001889	rna-gnl|WGS:AAIH|mRNA1936	protein_coding	3	1	3	53	0	0	0	0	47	0	2	0	1	3	0	0	1	0	1	1	0	1	5
AFLA_001890	gene-AFLA_001890	rna-gnl|WGS:AAIH|mRNA1937	protein_coding	0	1	0	62	0	0	0	0	14	0	0	0	1	0	0	0	1	0	0	0	0	1	47
AFLA_001891	gene-AFLA_001891	rna-gnl|WGS:AAIH|mRNA1938	protein_coding	0	2	2	78	0	0	0	0	30	0	0	0	0	2	0	0	0	0	0	0	0	2	48
AFLA_001892	gene-AFLA_001892	rna-gnl|WGS:AAIH|mRNA1939	protein_coding	0	9	3	90	0	0	0	0	51	0	0	0	2	3	0	0	1	0	0	0	0	8	38
AFLA_001893	gene-AFLA_001893	rna-gnl|WGS:AAIH|mRNA1940	protein_coding	0	2	0	87	0	0	0	0	50	0	0	0	4	0	0	0	0	0	0	0	0	2	33
AFLA_001894	gene-AFLA_001894	rna-gnl|WGS:AAIH|mRNA1941	protein_coding	0	0	0	79	0	0	0	0	30	0	0	0	0	0	0	0	0	0	0	0	0	0	49
AFLA_001895	gene-AFLA_001895	rna-gnl|WGS:AAIH|mRNA1942	protein_coding	1	3	0	67	0	0	0	0	28	0	1	0	4	0	0	0	1	0	0	0	0	3	35
AFLA_001896	gene-AFLA_001896	rna-gnl|WGS:AAIH|mRNA1943	protein_coding	0	1	0	57	0	0	0	0	37	0	0	0	0	0	0	0	0	0	0	0	0	1	20
AFLA_001897	gene-AFLA_001897	rna-gnl|WGS:AAIH|mRNA1944	protein_coding	0	0	0	57	0	0	0	0	32	0	0	0	0	0	0	0	0	0	0	0	0	0	25
AFLA_001898	gene-AFLA_001898	rna-gnl|WGS:AAIH|mRNA1945	protein_coding	0	1	0	45	0	0	0	0	21	0	0	0	0	0	0	0	0	0	0	0	0	1	24
AFLA_001899	gene-AFLA_001899	rna-gnl|WGS:AAIH|mRNA1946	protein_coding	0	4	5	53	0	0	0	0	22	0	0	0	0	5	0	0	0	0	0	0	0	4	31
AFLA_001900	gene-AFLA_001900	rna-gnl|WGS:AAIH|mRNA1947	protein_coding	0	12	3	46	0	0	0	0	25	0	0	0	1	3	0	0	0	0	0	0	0	12	20
AFLA_001901	gene-AFLA_001901	rna-gnl|WGS:AAIH|mRNA1948	protein_coding	1	0	0	48	0	0	0	0	28	0	1	0	6	0	0	0	0	0	0	0	0	0	14
AFLA_001902	gene-AFLA_001902	rna-gnl|WGS:AAIH|mRNA1949	protein_coding	2	0	1	41	0	0	0	0	10	0	1	0	2	1	0	1	1	0	0	0	0	0	30
AFLA_001903	gene-AFLA_001903	rna-gnl|WGS:AAIH|mRNA1950	protein_coding	0	0	1	56	0	0	0	0	28	0	0	0	0	1	0	0	0	0	0	0	0	0	28
AFLA_001904	gene-AFLA_001904	rna-gnl|WGS:AAIH|mRNA1951	protein_coding	0	2	0	35	0	0	0	0	28	0	0	0	0	0	0	0	0	0	0	0	0	2	7
AFLA_001905	gene-AFLA_001905	rna-gnl|WGS:AAIH|mRNA1952	protein_coding	0	1	1	13	0	0	0	0	9	0	0	0	0	1	0	0	0	0	0	0	0	1	4
AFLA_001906	gene-AFLA_001906	rna-gnl|WGS:AAIH|mRNA1953	protein_coding	0	0	0	17	0	0	0	0	4	0	0	0	0	0	0	0	0	0	0	0	0	0	13
AFLA_001907	gene-AFLA_001907	rna-gnl|WGS:AAIH|mRNA1954	protein_coding	0	0	0	21	0	0	0	0	12	0	0	0	0	0	0	0	0	0	0	0	0	0	9
AFLA_001908	gene-AFLA_001908	rna-gnl|WGS:AAIH|mRNA1955	protein_coding	0	2	2	24	0	0	0	0	7	0	0	0	3	2	0	0	0	0	0	0	0	2	14
AFLA_001909	gene-AFLA_001909	rna-gnl|WGS:AAIH|mRNA1956	protein_coding	0	1	0	26	0	0	0	0	12	0	0	0	3	0	0	0	0	0	0	0	0	1	11
AFLA_001910	gene-AFLA_001910	rna-gnl|WGS:AAIH|mRNA1957	protein_coding	0	1	4	69	0	0	0	0	17	0	0	0	0	4	0	0	0	0	0	0	0	1	52
AFLA_001911	gene-AFLA_001911	rna-gnl|WGS:AAIH|mRNA1958	protein_coding	0	0	1	80	0	0	0	0	12	0	0	0	0	1	0	0	0	0	0	0	0	0	68
AFLA_001912	gene-AFLA_001912	rna-gnl|WGS:AAIH|mRNA1959	protein_coding	0	2	2	77	0	0	0	0	66	0	0	0	0	2	0	0	0	0	0	0	0	2	11
AFLA_001913	gene-AFLA_001913	rna-gnl|WGS:AAIH|mRNA1960	protein_coding	0	3	6	71	0	0	0	0	14	0	0	0	0	6	0	0	0	0	0	0	0	3	57
AFLA_001914	gene-AFLA_001914	rna-gnl|WGS:AAIH|mRNA1961	protein_coding	0	0	1	76	0	0	0	0	7	0	0	0	0	1	0	0	0	0	0	0	0	0	69
AFLA_001915	gene-AFLA_001915	rna-gnl|WGS:AAIH|mRNA1962	protein_coding	0	7	1	74	0	0	1	0	66	0	0	0	0	0	0	0	0	0	0	0	0	7	8
AFLA_001916	gene-AFLA_001916	rna-gnl|WGS:AAIH|mRNA1963	protein_coding	0	4	0	13	0	0	0	0	5	0	0	0	0	0	0	0	0	0	0	0	0	4	8
AFLA_001916	gene-AFLA_001916	rna-gnl|WGS:AAIH|mRNA1964	protein_coding	0	2	0	11	0	0	0	0	5	0	0	0	0	0	0	0	0	0	0	0	0	2	6
AFLA_001917	gene-AFLA_001917	rna-gnl|WGS:AAIH|mRNA1965	protein_coding	0	0	0	15	0	0	0	0	9	0	0	0	0	0	0	0	0	0	0	0	0	0	6
AFLA_001918	gene-AFLA_001918	rna-gnl|WGS:AAIH|mRNA1966	protein_coding	0	0	0	22	0	0	0	0	13	0	0	0	0	0	0	0	0	0	0	0	0	0	9
AFLA_001919	gene-AFLA_001919	rna-gnl|WGS:AAIH|mRNA1967	protein_coding	2	2	1	32	0	0	0	0	4	0	2	0	0	1	0	0	0	0	0	0	0	2	28
AFLA_001920	gene-AFLA_001920	rna-gnl|WGS:AAIH|mRNA1968	protein_coding	0	0	1	54	0	0	0	0	41	0	0	0	0	1	0	0	0	0	0	0	0	0	13
AFLA_001921	gene-AFLA_001921	rna-gnl|WGS:AAIH|mRNA1969	protein_coding	0	0	0	57	0	0	0	0	15	0	0	0	0	0	0	0	0	0	0	0	0	0	42
AFLA_001922	gene-AFLA_001922	rna-gnl|WGS:AAIH|mRNA1970	protein_coding	0	0	1	59	0	0	0	0	30	0	0	0	0	1	0	0	0	0	0	0	0	0	29
AFLA_001923	gene-AFLA_001923	rna-gnl|WGS:AAIH|mRNA1971	protein_coding	0	8	0	75	0	0	0	0	41	0	0	0	1	0	0	0	0	0	0	0	0	8	33
AFLA_001924	gene-AFLA_001924	rna-gnl|WGS:AAIH|mRNA1972	protein_coding	1	1	3	66	0	0	0	0	28	0	1	0	0	3	0	0	0	0	0	0	0	1	38
AFLA_001925	gene-AFLA_001925	rna-gnl|WGS:AAIH|mRNA1973	protein_coding	1	1	0	73	0	0	0	0	39	0	1	0	1	0	0	0	0	0	0	0	0	1	33
AFLA_001926	gene-AFLA_001926	rna-gnl|WGS:AAIH|mRNA1974	protein_coding	0	0	0	61	0	0	0	0	27	0	0	0	0	0	0	0	0	0	0	0	0	0	34
AFLA_001927	gene-AFLA_001927	rna-gnl|WGS:AAIH|mRNA1975	protein_coding	0	0	2	52	0	0	0	0	12	0	0	0	1	2	0	0	0	0	0	0	0	0	39
AFLA_001928	gene-AFLA_001928	rna-gnl|WGS:AAIH|mRNA1976	protein_coding	0	2	0	44	0	0	0	0	9	0	0	0	0	0	0	0	0	0	0	0	0	2	35
AFLA_001929	gene-AFLA_001929	rna-gnl|WGS:AAIH|mRNA1977	protein_coding	0	3	2	29	0	0	0	0	13	0	0	0	0	2	0	0	0	0	0	0	0	3	16
AFLA_001930	gene-AFLA_001930	rna-gnl|WGS:AAIH|mRNA1978	protein_coding	0	0	0	29	0	0	0	0	18	0	0	0	0	0	0	0	0	0	0	0	0	0	11
AFLA_001931	gene-AFLA_001931	rna-gnl|WGS:AAIH|mRNA1979	protein_coding	0	2	2	39	0	0	0	0	27	0	0	0	2	2	0	0	1	0	0	0	0	1	11
AFLA_001932	gene-AFLA_001932	rna-gnl|WGS:AAIH|mRNA1980	protein_coding	0	2	1	38	0	0	0	0	22	0	0	0	0	1	0	0	0	0	0	0	0	2	16
AFLA_001933	gene-AFLA_001933	rna-gnl|WGS:AAIH|mRNA1981	protein_coding	0	2	2	38	0	0	0	0	10	0	0	0	1	2	0	0	1	0	0	0	0	1	28
AFLA_001934	gene-AFLA_001934	rna-gnl|WGS:AAIH|mRNA1982	protein_coding	0	0	1	38	0	0	0	0	13	0	0	0	0	1	0	0	0	0	0	0	0	0	25
AFLA_001935	gene-AFLA_001935	rna-gnl|WGS:AAIH|mRNA1983	protein_coding	0	0	1	37	0	0	0	0	13	0	0	0	2	1	0	0	0	0	0	0	0	0	22
AFLA_001936	gene-AFLA_001936	rna-gnl|WGS:AAIH|mRNA1984	protein_coding	0	1	0	26	0	0	0	0	10	0	0	0	0	0	0	0	0	0	0	0	0	1	16
AFLA_001937	gene-AFLA_001937	rna-gnl|WGS:AAIH|mRNA1985	protein_coding	0	2	1	38	0	0	0	0	29	0	0	0	0	1	0	0	0	0	0	0	0	2	9
AFLA_001938	gene-AFLA_001938	rna-gnl|WGS:AAIH|mRNA1986	protein_coding	0	0	1	103	0	0	0	0	86	0	0	0	0	1	0	0	0	0	0	0	0	0	17
AFLA_001939	gene-AFLA_001939	rna-gnl|WGS:AAIH|mRNA1987	protein_coding	0	15	4	90	0	0	0	0	15	0	0	0	0	4	0	0	0	0	0	0	0	15	75
AFLA_001940	gene-AFLA_001940	rna-gnl|WGS:AAIH|mRNA1988	protein_coding	0	13	7	86	0	0	0	0	37	0	0	0	0	7	0	0	0	0	0	0	0	13	49
AFLA_001941	gene-AFLA_001941	rna-gnl|WGS:AAIH|mRNA1989	protein_coding	0	2	0	116	0	0	0	0	29	0	0	0	0	0	0	0	0	0	0	0	0	2	87
AFLA_001942	gene-AFLA_001942	rna-gnl|WGS:AAIH|mRNA1990	protein_coding	0	0	0	101	0	0	0	0	62	0	0	0	0	0	0	0	0	0	0	0	0	0	39
AFLA_001943	gene-AFLA_001943	rna-gnl|WGS:AAIH|mRNA1991	protein_coding	0	7	1	49	0	0	0	0	11	0	0	0	0	1	0	0	0	0	0	0	0	7	38
AFLA_001944	gene-AFLA_001944	rna-gnl|WGS:AAIH|mRNA1992	protein_coding	0	0	0	29	0	0	0	0	13	0	0	0	2	0	0	0	0	0	0	0	0	0	14
AFLA_001945	gene-AFLA_001945	rna-gnl|WGS:AAIH|mRNA1993	protein_coding	1	0	0	25	0	0	0	0	11	0	1	0	0	0	0	0	0	1	0	0	0	0	14
AFLA_001946	gene-AFLA_001946	rna-gnl|WGS:AAIH|mRNA1994	protein_coding	2	2	2	21	0	0	0	0	9	0	2	0	3	2	0	0	0	0	0	0	0	2	9
AFLA_001947	gene-AFLA_001947	rna-gnl|WGS:AAIH|mRNA1995	protein_coding	0	1	1	22	0	0	1	0	9	0	0	0	0	0	0	0	0	0	0	0	0	1	13
AFLA_001948	gene-AFLA_001948	rna-gnl|WGS:AAIH|mRNA1996	protein_coding	0	4	4	14	0	0	0	0	11	0	0	0	0	4	0	0	0	0	0	0	0	4	3
AFLA_001949	gene-AFLA_001949	rna-gnl|WGS:AAIH|mRNA1997	protein_coding	0	0	1	65	0	0	0	0	54	0	0	0	0	1	0	0	1	0	0	0	0	0	11
AFLA_001950	gene-AFLA_001950	rna-gnl|WGS:AAIH|mRNA1998	protein_coding	1	3	3	84	0	0	0	0	3	0	0	0	1	3	0	0	0	0	1	0	0	3	80
AFLA_001951	gene-AFLA_001951	rna-gnl|WGS:AAIH|mRNA1999	protein_coding	0	1	12	91	0	0	0	0	69	0	0	0	1	12	0	0	1	0	0	0	0	0	22
AFLA_001952	gene-AFLA_001952	rna-gnl|WGS:AAIH|mRNA2000	protein_coding	0	4	0	87	0	0	0	0	16	0	0	0	0	0	0	0	0	0	0	0	0	4	71
AFLA_001953	gene-AFLA_001953	rna-gnl|WGS:AAIH|mRNA2001	protein_coding	0	4	1	79	0	0	0	0	71	0	0	0	0	1	0	0	0	0	0	0	0	4	8
AFLA_001954	gene-AFLA_001954	rna-gnl|WGS:AAIH|mRNA2002	protein_coding	0	0	1	29	0	0	0	0	6	0	0	0	0	1	0	0	0	0	0	0	0	0	23
AFLA_001955	gene-AFLA_001955	rna-gnl|WGS:AAIH|mRNA2003	protein_coding	0	0	0	22	0	0	0	0	16	0	0	0	1	0	0	0	0	0	0	0	0	0	5
AFLA_001956	gene-AFLA_001956	rna-gnl|WGS:AAIH|mRNA2004	protein_coding	0	1	0	19	0	0	0	0	16	0	0	0	1	0	0	0	1	0	0	0	0	0	3
AFLA_001957	gene-AFLA_001957	rna-gnl|WGS:AAIH|mRNA2005	protein_coding	0	1	0	10	0	0	0	0	7	0	0	0	0	0	0	0	0	0	0	0	0	1	3
AFLA_001958	gene-AFLA_001958	rna-gnl|WGS:AAIH|mRNA2006	protein_coding	0	0	0	8	0	0	0	0	4	0	0	0	0	0	0	0	0	0	0	0	0	0	4
AFLA_001959	gene-AFLA_001959	rna-gnl|WGS:AAIH|mRNA2007	protein_coding	0	0	0	10	0	0	0	0	6	0	0	0	0	0	0	0	0	0	0	0	0	0	4
AFLA_001960	gene-AFLA_001960	rna-gnl|WGS:AAIH|mRNA2008	protein_coding	0	0	0	11	0	0	0	0	2	0	0	0	3	0	0	0	0	0	0	0	0	0	6
AFLA_001961	gene-AFLA_001961	rna-gnl|WGS:AAIH|mRNA2009	protein_coding	0	1	0	36	0	0	0	0	6	0	0	0	0	0	0	0	0	0	0	0	0	1	30
AFLA_001962	gene-AFLA_001962	rna-gnl|WGS:AAIH|mRNA2010	protein_coding	0	3	0	49	0	0	0	0	42	0	0	0	1	0	0	0	0	0	0	0	0	3	6
AFLA_001963	gene-AFLA_001963	rna-gnl|WGS:AAIH|mRNA2011	protein_coding	0	2	1	41	0	0	0	0	2	0	0	0	2	1	0	0	0	0	0	0	0	2	37
AFLA_001964	gene-AFLA_001964	rna-gnl|WGS:AAIH|mRNA2012	protein_coding	0	1	0	44	0	0	0	0	42	0	0	0	0	0	0	0	1	0	0	0	1	0	2
AFLA_001965	gene-AFLA_001965	rna-gnl|WGS:AAIH|mRNA2013	protein_coding	0	0	0	18	0	0	0	0	16	0	0	0	0	0	0	0	0	0	0	0	0	0	2
AFLA_001966	gene-AFLA_001966	rna-gnl|WGS:AAIH|mRNA2014	protein_coding	0	0	0	4	0	0	0	0	2	0	0	0	0	0	0	0	0	0	0	0	0	0	2
AFLA_001967	gene-AFLA_001967	rna-gnl|WGS:AAIH|mRNA2015	protein_coding	0	0	0	3	0	0	0	0	1	0	0	0	0	0	0	0	0	0	0	0	0	0	2
AFLA_001968	gene-AFLA_001968	rna-gnl|WGS:AAIH|mRNA2016	protein_coding	0	0	0	4	0	0	0	0	2	0	0	0	0	0	0	0	0	0	0	0	0	0	2
AFLA_001969	gene-AFLA_001969	rna-gnl|WGS:AAIH|mRNA2017	protein_coding	0	0	0	6	0	0	0	0	1	0	0	0	0	0	0	0	0	0	0	0	0	0	5
AFLA_001970	gene-AFLA_001970	rna-gnl|WGS:AAIH|mRNA2018	protein_coding	0	0	1	4	0	0	0	0	4	0	0	0	0	1	0	0	0	0	0	0	0	0	0
AFLA_001971	gene-AFLA_001971	rna-gnl|WGS:AAIH|mRNA2019	protein_coding	0	0	0	6	0	0	0	0	2	0	0	0	2	0	0	0	0	0	0	0	0	0	2
AFLA_001972	gene-AFLA_001972	rna-gnl|WGS:AAIH|mRNA2020	protein_coding	0	1	0	7	0	0	0	0	3	0	0	0	0	0	0	0	0	0	0	0	0	1	4
AFLA_001973	gene-AFLA_001973	rna-gnl|WGS:AAIH|mRNA2021	protein_coding	0	0	0	19	0	0	0	0	4	0	0	0	0	0	0	0	0	0	0	0	0	0	15
AFLA_001974	gene-AFLA_001974	rna-gnl|WGS:AAIH|mRNA2022	protein_coding	0	0	0	20	0	0	0	0	16	0	0	0	0	0	0	0	0	0	0	0	0	0	4
AFLA_001975	gene-AFLA_001975	rna-gnl|WGS:AAIH|mRNA2023	protein_coding	0	1	0	28	0	0	0	0	26	0	0	0	0	0	0	0	0	0	0	0	0	1	2
AFLA_001976	gene-AFLA_001976	rna-gnl|WGS:AAIH|mRNA2024	protein_coding	0	0	0	28	0	0	0	0	1	0	0	0	1	0	0	0	0	0	0	0	0	0	26
AFLA_001977	gene-AFLA_001977	rna-gnl|WGS:AAIH|mRNA2025	protein_coding	0	0	0	32	0	0	0	0	2	0	0	0	0	0	0	0	0	0	0	0	0	0	30
AFLA_001978	gene-AFLA_001978	rna-gnl|WGS:AAIH|mRNA2026	protein_coding	0	1	1	37	0	0	0	0	15	0	0	0	3	1	0	0	0	0	0	0	0	1	19
AFLA_001979	gene-AFLA_001979	rna-gnl|WGS:AAIH|mRNA2027	protein_coding	0	3	1	44	0	0	0	0	24	0	0	0	0	1	0	0	0	0	0	0	0	3	20
AFLA_001980	gene-AFLA_001980	rna-gnl|WGS:AAIH|mRNA2028	protein_coding	1	4	3	45	0	0	0	0	28	0	0	0	1	3	0	0	2	0	0	1	1	3	16
AFLA_001981	gene-AFLA_001981	rna-gnl|WGS:AAIH|mRNA2029	protein_coding	0	1	0	26	0	0	0	0	18	0	0	0	1	0	0	0	0	0	0	0	0	1	7
AFLA_001982	gene-AFLA_001982	rna-gnl|WGS:AAIH|mRNA2030	protein_coding	0	1	0	21	0	0	0	0	19	0	0	0	0	0	0	0	0	0	0	0	0	1	2
AFLA_001983	gene-AFLA_001983	rna-gnl|WGS:AAIH|mRNA2031	protein_coding	0	0	0	16	0	0	0	0	9	0	0	0	0	0	0	0	0	0	0	0	0	0	7
AFLA_001984	gene-AFLA_001984	rna-gnl|WGS:AAIH|mRNA2032	protein_coding	0	0	2	11	0	0	0	0	7	0	0	0	0	2	0	0	0	0	0	0	0	0	4
AFLA_001985	gene-AFLA_001985	rna-gnl|WGS:AAIH|mRNA2033	protein_coding	0	2	0	5	0	0	0	0	3	0	0	0	0	0	0	0	0	0	0	0	0	2	2
AFLA_001986	gene-AFLA_001986	rna-gnl|WGS:AAIH|mRNA2034	protein_coding	0	1	0	15	0	0	0	0	6	0	0	0	0	0	0	0	0	0	0	0	0	1	9
AFLA_001987	gene-AFLA_001987	rna-gnl|WGS:AAIH|mRNA2035	protein_coding	0	0	0	14	0	0	0	0	3	0	0	0	0	0	0	0	0	0	0	0	0	0	11
AFLA_001988	gene-AFLA_001988	rna-gnl|WGS:AAIH|mRNA2036	protein_coding	0	0	1	13	0	0	0	0	8	0	0	0	1	1	0	0	0	0	0	0	0	0	4
AFLA_001989	gene-AFLA_001989	rna-gnl|WGS:AAIH|mRNA2037	protein_coding	0	1	0	13	0	0	0	0	6	0	0	0	1	0	0	0	1	0	0	0	0	0	7
AFLA_001990	gene-AFLA_001990	rna-gnl|WGS:AAIH|mRNA2038	protein_coding	0	3	0	14	0	0	0	0	3	0	0	0	2	0	0	0	0	0	0	0	0	3	9
AFLA_001991	gene-AFLA_001991	rna-gnl|WGS:AAIH|mRNA2039	protein_coding	0	0	0	11	0	0	0	0	8	0	0	0	0	0	0	0	0	0	0	0	0	0	3
AFLA_001992	gene-AFLA_001992	rna-gnl|WGS:AAIH|mRNA2040	protein_coding	0	0	2	24	0	0	0	0	6	0	0	0	0	2	0	0	0	0	0	0	0	0	18
AFLA_001993	gene-AFLA_001993	rna-gnl|WGS:AAIH|mRNA2041	protein_coding	0	0	0	24	0	0	0	0	3	0	0	0	1	0	0	0	0	0	0	0	0	0	20
AFLA_001994	gene-AFLA_001994	rna-gnl|WGS:AAIH|mRNA2042	protein_coding	0	2	0	38	0	0	0	0	20	0	0	0	1	0	0	0	0	0	0	0	0	2	17
AFLA_001995	gene-AFLA_001995	rna-gnl|WGS:AAIH|mRNA2043	protein_coding	0	1	0	52	0	0	0	0	31	0	0	0	0	0	0	0	0	0	0	0	0	1	21
AFLA_001996	gene-AFLA_001996	rna-gnl|WGS:AAIH|mRNA2044	protein_coding	0	0	0	59	0	0	0	0	39	0	0	0	0	0	0	0	0	0	0	0	0	0	20
AFLA_001997	gene-AFLA_001997	rna-gnl|WGS:AAIH|mRNA2045	protein_coding	0	4	6	40	0	0	0	0	33	0	0	0	0	6	0	0	0	0	0	0	0	4	7
AFLA_001998	gene-AFLA_001998	rna-gnl|WGS:AAIH|mRNA2046	protein_coding	0	1	2	45	0	0	0	0	19	0	0	0	0	2	0	0	0	0	0	0	0	1	26
AFLA_001999	gene-AFLA_001999	rna-gnl|WGS:AAIH|mRNA2047	protein_coding	0	1	3	52	0	0	0	0	18	0	0	0	0	3	0	0	0	0	0	0	0	1	34
AFLA_002000	gene-AFLA_002000	rna-gnl|WGS:AAIH|mRNA2048	protein_coding	0	0	1	76	0	0	0	0	37	0	0	0	0	1	0	0	0	0	0	0	0	0	39
AFLA_002001	gene-AFLA_002001	rna-gnl|WGS:AAIH|mRNA2049	protein_coding	0	10	1	62	0	0	0	0	29	0	0	0	4	1	0	0	3	0	0	0	0	7	32
AFLA_002002	gene-AFLA_002002	rna-gnl|WGS:AAIH|mRNA2050	protein_coding	0	1	1	81	0	0	0	0	38	0	0	0	4	1	0	0	0	0	0	0	0	1	39
AFLA_002003	gene-AFLA_002003	rna-gnl|WGS:AAIH|mRNA2051	protein_coding	0	1	0	53	0	0	0	0	13	0	0	0	0	0	0	0	0	0	0	0	0	1	40
AFLA_002004	gene-AFLA_002004	rna-gnl|WGS:AAIH|mRNA2052	protein_coding	0	5	1	52	0	0	0	0	28	0	0	0	6	1	0	0	3	0	0	0	0	2	21
AFLA_002005	gene-AFLA_002005	rna-gnl|WGS:AAIH|mRNA2053	protein_coding	0	13	1	71	0	0	0	0	32	0	0	0	0	1	0	0	0	0	0	0	0	13	39
AFLA_002006	gene-AFLA_002006	rna-gnl|WGS:AAIH|mRNA2054	protein_coding	0	1	1	105	0	0	0	0	36	0	0	0	0	1	0	0	0	0	0	0	0	1	69
AFLA_002007	gene-AFLA_002007	rna-gnl|WGS:AAIH|mRNA2055	protein_coding	0	1	2	87	0	0	0	0	60	0	0	0	1	2	0	0	1	0	0	0	0	0	27
AFLA_002008	gene-AFLA_002008	rna-gnl|WGS:AAIH|mRNA2056	protein_coding	0	0	5	100	0	0	0	0	32	0	0	0	0	5	0	0	0	0	0	0	0	0	68
AFLA_002009	gene-AFLA_002009	rna-gnl|WGS:AAIH|mRNA2057	protein_coding	0	0	0	97	0	0	0	0	35	0	0	0	0	0	0	0	0	0	0	0	0	0	62
AFLA_002010	gene-AFLA_002010	rna-gnl|WGS:AAIH|mRNA2058	protein_coding	0	6	6	81	0	0	0	0	24	0	0	0	0	6	0	0	0	0	0	0	0	6	57
AFLA_002011	gene-AFLA_002011	rna-gnl|WGS:AAIH|mRNA2059	protein_coding	0	3	0	132	0	0	0	0	99	0	0	0	2	0	0	0	2	0	0	0	0	1	33
AFLA_002012	gene-AFLA_002012	rna-gnl|WGS:AAIH|mRNA2060	protein_coding	0	7	2	131	0	0	0	0	113	0	0	0	7	2	0	0	1	0	0	0	0	7	11
[truncated: 12,495 more rows]
